# Supplementary material for: cis-Bis(azido-κN)bis­(pyridine-2-carbox­amide-κ2 N 1,O)nickel(II)
Source: Acta Crystallogr Sect E Struct Rep Online. 2008 Jan 9;64(Pt 2):m311–2. doi: 10.1107/S1600536808000299 (PMC2960430; doi:10.1107/S1600536808000299)
Supplement: Supplementary file 1 [file e-64-0m311-sup1.cif]

##############################################################################
###                                                                        ###
###        Electronic paper (Acta Crystallographica Section E)             ###
###                                                                        ###
##############################################################################
#                                                                            #
# This CIF contains the data in a paper accepted for publication in Acta     #
# Crystallographica Section E. It conforms to the requirements of Notes      #
# for Authors for Section E, and has been peer reviewed under the auspices   #
# of the IUCr Commission on Journals.                                        #
#                                                                            #
# Full details of the Crystallographic Information File format               #
# are given in the paper "The Crystallographic Information File (CIF):       #
# a New Standard Archive File for Crystallography" by S. R. Hall, F. H.      #
# Allen and I. D. Brown [Acta Cryst. (1991), A47, 655-685].                  #
#                                                                            #
# The current version of the core CIF dictionary is obtainable from          #
# ftp://ftp.iucr.org/pub/cif_core.dic. The current version number is 2.1.    #
#                                                                            #
# Software is freely available for graphical display of the structure(s) in  #
# this CIF.  For information consult the CIF home page http://www.iucr.org/  #
# cif/home.html                                                              #
#                                                                            #
##############################################################################
                                             
data_global
_audit_creation_method     'PLATON <TABLE ACC> option'
_journal_date_recd_electronic     2007-12-14
_journal_date_accepted     2008-01-04
_journal_name_full     'Acta Crystallographica, Section E'
_journal_year     2008
_journal_volume     64
_journal_issue      2
_journal_page_first     m311
_journal_page_last     m312
_journal_paper_category     QM
_journal_coeditor_code     KP2158
_publ_contact_author_name     'Zora Popovi\'c'
_publ_contact_author_address
;
      Laboratory of General and Inorganic Chemistry
      Department of Chemistry
      Faculty of Science, University of Zagreb
      Horvatovac 102a
      HR-10 000 Zagreb, Croatia
;
_publ_contact_author_email     zpopovic@chem.pmf.hr
_publ_contact_author_fax     '00385 1 4606341'
_publ_contact_author_phone     '00385 1 4606354'
_publ_section_title
;\
<i>cis</i>-Bis(azido-\k<i>N</i>)bis(pyridine-2-carboxamide-\k^2^<i>N</i>^1^,\
<i>O</i>)nickel(II)
;
loop_
    _publ_author_name
    _publ_author_address
    '\/Dakovi\'c, Marijana'
;        Department of Chemistry, Laboratory of General and Inorganic Chemistry
         Faculty of Science, University of Zagreb
         Horvatovac 102a, HR-10000 Zagreb,
Croatia
;
    'Popovi\'c, Zora'
;        Department of Chemistry, Laboratory of General and Inorganic Chemistry
         Faculty of Science, University of Zagreb
         Horvatovac 102a, HR-10000 Zagreb,
Croatia
;
data_I
_chemical_name_systematic
;
<i>cis</i>-Bis(azido-\k<i>N</i>)bis(pyridine-2-carboxamide-
\k^2^<i>N</i>^1^,<i>O</i>)nickel(II)
;
_chemical_name_common     ?
_chemical_formula_moiety     'C12 H12 N10 Ni O2'
_chemical_formula_sum     'C12 H12 N10 Ni O2'
_chemical_formula_structural     ?
_chemical_formula_iupac     '[Ni (N3)2 (C6 H6 N2 O)2]'
_chemical_formula_weight     387.01
_chemical_melting_point     ?
_symmetry_cell_setting     monoclinic
_symmetry_space_group_name_H-M     'P 21/c'
_symmetry_space_group_name_Hall     '-P 2ybc'
loop_
    _symmetry_equiv_pos_site_id
    _symmetry_equiv_pos_as_xyz
    1 x,y,z
    2 -x,1/2+y,1/2-z
    3 -x,-y,-z
    4 x,1/2-y,1/2+z
_cell_length_a     14.3438(5)
_cell_length_b     6.6986(2)
_cell_length_c     18.7969(10)
_cell_angle_alpha     90
_cell_angle_beta     120.738(3)
_cell_angle_gamma     90
_cell_volume     1552.34(12)
_cell_formula_units_Z     4
_cell_measurement_reflns_used     5015
_cell_measurement_theta_min     3.7475
_cell_measurement_theta_max     32.4409
_cell_measurement_temperature     296
_cell_special_details
;
;
_exptl_crystal_description     plate
_exptl_crystal_colour     blue
_exptl_crystal_size_max     0.22
_exptl_crystal_size_mid     0.18
_exptl_crystal_size_min     0.05
_exptl_crystal_size_rad     ?
_exptl_crystal_density_diffrn     1.656
_exptl_crystal_density_meas     ?
_exptl_crystal_density_method     'Not Measured'
_exptl_crystal_F_000     792
_exptl_absorpt_coefficient_mu     1.282
_exptl_absorpt_correction_type     'multi-scan'
_exptl_absorpt_process_details
;
(CrysAlisPro; Oxford Diffraction, 2007)
;
_exptl_absorpt_correction_T_min     0.815
_exptl_absorpt_correction_T_max     0.938
_exptl_special_details
;
;
_diffrn_ambient_temperature     296
_diffrn_radiation_type     'MoK\a'
_diffrn_radiation_wavelength     0.71073
_diffrn_radiation_source     'Enhance (Mo) X-ray Source'
_diffrn_radiation_monochromator     'graphite'
_diffrn_measurement_device_type
;
Oxford Diffraction Xcalibur diffractometer with Sapphire3 detector
;
_diffrn_measurement_method     CCD
_diffrn_detector_area_resol_mean     16.3426
_diffrn_reflns_number     15901
_diffrn_reflns_av_R_equivalents     0.0342
_diffrn_reflns_av_sigmaI/netI     0.0581
_diffrn_reflns_theta_min     3.75
_diffrn_reflns_theta_max     30.00
_diffrn_reflns_theta_full     30.00
_diffrn_measured_fraction_theta_max     0.995
_diffrn_measured_fraction_theta_full     0.995
_diffrn_reflns_limit_h_min     -20
_diffrn_reflns_limit_h_max     20
_diffrn_reflns_limit_k_min     -9
_diffrn_reflns_limit_k_max     9
_diffrn_reflns_limit_l_min     -26
_diffrn_reflns_limit_l_max     26
_diffrn_reflns_reduction_process
;
;
_diffrn_standards_number     ?
_diffrn_standards_interval_count     ?
_diffrn_standards_interval_time     ?
_diffrn_standards_decay_%     ?
loop_
    _diffrn_standard_refln_index_h
    _diffrn_standard_refln_index_k
    _diffrn_standard_refln_index_l
    ? ? ?
_refine_special_details
;
 Refinement on F^2^ for ALL reflections except those
 flagged by the user for potential systematic errors.
 Weighted R-factors wR and all goodnesses of fit S
 are based on F^2^, conventional R-factors R are based
 on F, with F set to zero for negative F^2^. The
 observed criterion of F^2^ > 2sigma(F^2^) is used only
 for calculating -R-factor-obs etc. and is not
 relevant to the choice of reflections for refinement.
 R-factors based on F^2^ are statistically about twice
 as large as those based on F, and R-factors based on
 ALL data will be even larger.
;
_reflns_number_total     4516
_reflns_number_gt     2692
_reflns_threshold_expression     I>2\s(I)
_refine_ls_structure_factor_coef     Fsqd
_refine_ls_matrix_type     full
_refine_ls_R_factor_all     0.0641
_refine_ls_R_factor_gt     0.0296
_refine_ls_wR_factor_gt     0.0607
_refine_ls_wR_factor_ref     0.0676
_refine_ls_goodness_of_fit_ref     0.891
_refine_ls_restrained_S_all     0.891
_refine_ls_number_reflns     4516
_refine_ls_number_parameters     242
_refine_ls_number_restraints     0
_refine_ls_number_constraints     ?
_refine_ls_hydrogen_treatment     mixed
_refine_ls_weighting_scheme     'calc'
_refine_ls_weighting_details
                 'calc w=1/[\s^2^(Fo^2^)+(0.0323P)^2^] where P=(Fo^2^+2Fc^2^)/3'
_atom_sites_solution_hydrogens     'geom'
_atom_sites_solution_primary     'direct'
_atom_sites_solution_secondary     'difmap'
_refine_ls_shift/su_max     0.000
_refine_ls_shift/su_mean     0.000
_refine_diff_density_max     0.429
_refine_diff_density_min     -0.303
_refine_ls_extinction_method     none
_refine_ls_abs_structure_details     ?
_refine_ls_abs_structure_Flack     .
loop_
    _atom_type_symbol
    _atom_type_description
    _atom_type_scat_dispersion_real
    _atom_type_scat_dispersion_imag
    _atom_type_scat_source
    O O 0.0106 0.0060 'International Tables Vol C Tables 4.2.6.8 and 6.1.1.4'
    Ni Ni 0.3393 1.1124 'International Tables Vol C Tables 4.2.6.8 and 6.1.1.4'
    N N 0.0061 0.0033 'International Tables Vol C Tables 4.2.6.8 and 6.1.1.4'
    H H 0.0000 0.0000 'International Tables Vol C Tables 4.2.6.8 and 6.1.1.4'
    C C 0.0033 0.0016 'International Tables Vol C Tables 4.2.6.8 and 6.1.1.4'
_computing_data_collection
;
CrysAlisPro (Oxford Diffraction, 2007)
;
_computing_cell_refinement
;
CrysAlisPro (Oxford Diffraction, 2007)
;
_computing_data_reduction
;
CrysAlisPro (Oxford Diffraction, 2007)
;
_computing_structure_solution     'SHELXS97 (Sheldrick, 2008)'
_computing_structure_refinement     'SHELXL97 (Sheldrick, 2008)'
_computing_molecular_graphics
;
ORTEP-3 for Windows (Farrugia, 1997) and
MERCURY (Bruno <i>et al.</i>,  2002)
;
_computing_publication_material     'PLATON (Spek, 2003)'
loop_
    _atom_site_type_symbol
    _atom_site_label
    _atom_site_fract_x
    _atom_site_fract_y
    _atom_site_fract_z
    _atom_site_U_iso_or_equiv
    _atom_site_thermal_displace_type
    _atom_site_calc_flag
    _atom_site_refinement_flags
    _atom_site_occupancy
    Ni Ni1 0.23220(2) 0.37068(3) 0.223170(10)
                                            0.03170(10)
                                                      Uani . . 1.000
    O O1 0.26131(9) 0.2742(2) 0.33739(8) 0.0434(4) Uani . . 1.000
    O O2 0.20315(9) 0.08148(18) 0.17407(8) 0.0398(4) Uani . . 1.000
    N N1 0.39913(11) 0.3396(2) 0.28785(9) 0.0334(4) Uani . . 1.000
    N N2 0.38916(17) 0.2368(3) 0.47094(11) 0.0477(6) Uani . . 1.000
    N N3 0.06825(11) 0.3406(2) 0.17609(8) 0.0323(4) Uani . . 1.000
    N N4 0.07207(16) -0.1400(3) 0.09546(11) 0.0461(6) Uani . . 1.000
    N N5 0.24200(12) 0.6613(2) 0.26310(10) 0.0428(5) Uani . . 1.000
    N N6 0.31950(13) 0.7291(2) 0.32014(10) 0.0385(5) Uani . . 1.000
    N N7 0.39487(16) 0.8009(3) 0.37649(12) 0.0648(7) Uani . . 1.000
    N N8 0.21165(13) 0.4829(2) 0.11250(10) 0.0447(6) Uani . . 1.000
    N N9 0.20157(13) 0.3801(2) 0.05837(10) 0.0423(5) Uani . . 1.000
    N N10 0.1963(2) 0.2815(3) 0.00574(13) 0.0815(9) Uani . . 1.000
    C C1 0.44295(14) 0.2970(3) 0.36860(11) 0.0342(6) Uani . . 1.000
    C C2 0.55345(15) 0.2892(3) 0.42221(13) 0.0468(7) Uani . . 1.000
    C C3 0.62099(16) 0.3289(3) 0.39169(14) 0.0531(8) Uani . . 1.000
    C C4 0.57737(15) 0.3711(3) 0.30972(13) 0.0482(7) Uani . . 1.000
    C C5 0.46602(15) 0.3750(3) 0.25924(12) 0.0403(6) Uani . . 1.000
    C C6 0.35865(14) 0.2657(3) 0.39230(11) 0.0352(6) Uani . . 1.000
    C C7 0.02452(13) 0.1678(3) 0.13675(10) 0.0341(5) Uani . . 1.000
    C C8 -0.08351(14) 0.1241(3) 0.10454(12) 0.0467(6) Uani . . 1.000
    C C9 -0.14833(16) 0.2628(4) 0.11367(13) 0.0573(8) Uani . . 1.000
    C C10 -0.10408(16) 0.4361(4) 0.15429(12) 0.0512(7) Uani . . 1.000
    C C11 0.00463(15) 0.4720(3) 0.18414(11) 0.0426(6) Uani . . 1.000
    C C12 0.10687(14) 0.0314(3) 0.13626(10) 0.0340(6) Uani . . 1.000
    H H2 0.58190 0.25790 0.47780 0.0560 Uiso calc R 1.000
    H H3 0.69590 0.32680 0.42690 0.0640 Uiso calc R 1.000
    H H4 0.62190 0.39680 0.28820 0.0580 Uiso calc R 1.000
    H H5 0.43630 0.40330 0.20330 0.0480 Uiso calc R 1.000
    H H8 -0.11240 0.00400 0.07720 0.0560 Uiso calc R 1.000
    H H9 -0.22170 0.23720 0.09210 0.0690 Uiso calc R 1.000
    H H10 -0.14620 0.52930 0.16190 0.0610 Uiso calc R 1.000
    H H11 0.03440 0.59240 0.21080 0.0510 Uiso calc R 1.000
    H H12 0.4567(19) 0.229(3) 0.5093(14) 0.060(7) Uiso . . 1.000
    H H13 0.3411(17) 0.224(3) 0.4844(12) 0.049(6) Uiso . . 1.000
    H H14 0.1179(17) -0.220(3) 0.1030(13) 0.048(7) Uiso . . 1.000
    H H15 -0.001(2) -0.180(3) 0.0684(15) 0.076(8) Uiso . . 1.000
loop_
    _atom_site_aniso_label
    _atom_site_aniso_U_11
    _atom_site_aniso_U_22
    _atom_site_aniso_U_33
    _atom_site_aniso_U_12
    _atom_site_aniso_U_13
    _atom_site_aniso_U_23
    Ni1 0.02660(10)
                  0.03350(10)
                            0.03330(10)
                                      -0.00160(10)
                                                 0.01410(10)
                                                           -0.00030(10)
    O1 0.0295(7) 0.0589(9) 0.0385(7) -0.0032(6) 0.0149(6) 0.0086(6)
    O2 0.0307(7) 0.0327(7) 0.0541(8) 0.0009(5) 0.0203(6) -0.0001(6)
    N1 0.0283(7) 0.0316(8) 0.0397(8) -0.0026(6) 0.0170(6) -0.0001(7)
    N2 0.0427(11) 0.0594(12) 0.0359(10) -0.0036(9) 0.0164(9) 0.0035(9)
    N3 0.0282(7) 0.0349(9) 0.0314(7) 0.0022(6) 0.0136(6) 0.0001(7)
    N4 0.0430(10) 0.0347(10) 0.0493(10) 0.0040(9) 0.0154(8) -0.0012(8)
    N5 0.0387(9) 0.0392(10) 0.0429(9) -0.0012(7) 0.0154(8) -0.0075(8)
    N6 0.0427(9) 0.0333(9) 0.0391(9) 0.0023(8) 0.0206(8) -0.0010(8)
    N7 0.0520(12) 0.0594(12) 0.0527(11) -0.0042(9) 0.0048(9) -0.0122(10)
    N8 0.0602(10) 0.0388(10) 0.0398(9) -0.0011(8) 0.0290(8) -0.0004(8)
    N9 0.0484(9) 0.0424(10) 0.0381(9) -0.0028(8) 0.0236(8) 0.0049(9)
    N10 0.138(2) 0.0638(14) 0.0597(13) -0.0046(14) 0.0629(15) -0.0130(11)
    C1 0.0309(9) 0.0304(10) 0.0373(10) -0.0016(8) 0.0145(8) -0.0022(8)
    C2 0.0319(10) 0.0545(13) 0.0433(11) -0.0021(9) 0.0114(9) -0.0047(10)
    C3 0.0271(10) 0.0607(15) 0.0608(14) 0.0003(9) 0.0147(10) -0.0090(11)
    C4 0.0366(10) 0.0476(12) 0.0687(14) -0.0008(10) 0.0329(10) -0.0020(11)
    C5 0.0390(10) 0.0381(11) 0.0501(11) -0.0008(9) 0.0274(9) 0.0006(10)
    C6 0.0341(10) 0.0321(11) 0.0351(10) -0.0031(8) 0.0146(8) 0.0016(8)
    C7 0.0283(8) 0.0435(11) 0.0275(8) 0.0007(8) 0.0121(7) 0.0025(8)
    C8 0.0320(10) 0.0598(13) 0.0411(10) -0.0076(10) 0.0134(8) -0.0059(10)
    C9 0.0258(10) 0.097(2) 0.0460(12) 0.0026(11) 0.0162(9) -0.0008(12)
    C10 0.0369(11) 0.0722(16) 0.0451(11) 0.0160(11) 0.0214(10) 0.0006(11)
    C11 0.0411(10) 0.0473(12) 0.0392(10) 0.0116(9) 0.0204(9) 0.0022(9)
    C12 0.0360(10) 0.0320(10) 0.0317(9) 0.0003(8) 0.0157(8) 0.0024(8)
_geom_special_details
;
 Bond distances, angles etc. have been calculated using the
 rounded fractional coordinates. All su's are estimated
 from the variances of the (full) variance-covariance matrix.
 The cell esds are taken into account in the estimation of
 distances, angles and torsion angles
;
loop_
    _geom_bond_atom_site_label_1
    _geom_bond_atom_site_label_2
    _geom_bond_site_symmetry_1
    _geom_bond_site_symmetry_2
    _geom_bond_distance
    _geom_bond_publ_flag
    Ni1 O1 . . 2.0701(13) yes
    Ni1 O2 . . 2.0941(12) yes
    Ni1 N1 . . 2.0685(17) yes
    Ni1 N3 . . 2.0559(17) yes
    Ni1 N5 . . 2.0652(14) yes
    Ni1 N8 . . 2.0863(17) yes
    O1 C6 . . 1.243(2) no
    O2 C12 . . 1.234(3) no
    N1 C1 . . 1.344(2) no
    N1 C5 . . 1.339(3) no
    N2 C6 . . 1.324(3) no
    N3 C7 . . 1.344(2) no
    N3 C11 . . 1.331(3) no
    N4 C12 . . 1.328(3) no
    N5 N6 . . 1.172(2) no
    N6 N7 . . 1.163(3) no
    N8 N9 . . 1.175(2) no
    N9 N10 . . 1.159(3) no
    N2 H12 . . 0.86(3) no
    N2 H13 . . 0.85(3) no
    N4 H14 . . 0.80(2) no
    N4 H15 . . 0.94(3) no
    C1 C6 . . 1.502(3) no
    C1 C2 . . 1.378(3) no
    C2 C3 . . 1.381(4) no
    C3 C4 . . 1.364(3) no
    C4 C5 . . 1.379(3) no
    C7 C8 . . 1.376(3) no
    C7 C12 . . 1.497(3) no
    C8 C9 . . 1.386(3) no
    C9 C10 . . 1.356(4) no
    C10 C11 . . 1.382(3) no
    C2 H2 . . 0.9300 no
    C3 H3 . . 0.9300 no
    C4 H4 . . 0.9300 no
    C5 H5 . . 0.9300 no
    C8 H8 . . 0.9300 no
    C9 H9 . . 0.9300 no
    C10 H10 . . 0.9300 no
    C11 H11 . . 0.9300 no
loop_
    _geom_angle_atom_site_label_1
    _geom_angle_atom_site_label_2
    _geom_angle_atom_site_label_3
    _geom_angle_site_symmetry_1
    _geom_angle_site_symmetry_2
    _geom_angle_site_symmetry_3
    _geom_angle
    _geom_angle_publ_flag
    O1 Ni1 O2 . . . 93.30(5) yes
    O1 Ni1 N1 . . . 78.45(6) yes
    O1 Ni1 N3 . . . 89.76(6) yes
    O1 Ni1 N5 . . . 88.69(6) yes
    O1 Ni1 N8 . . . 175.91(6) yes
    O2 Ni1 N1 . . . 94.34(6) yes
    O2 Ni1 N3 . . . 78.08(6) yes
    O2 Ni1 N5 . . . 173.44(7) yes
    O2 Ni1 N8 . . . 89.94(5) yes
    N1 Ni1 N3 . . . 165.67(6) yes
    N1 Ni1 N5 . . . 92.18(6) yes
    N1 Ni1 N8 . . . 98.83(7) yes
    N3 Ni1 N5 . . . 95.69(7) yes
    N3 Ni1 N8 . . . 93.36(7) yes
    N5 Ni1 N8 . . . 88.36(6) yes
    Ni1 O1 C6 . . . 114.90(13) no
    Ni1 O2 C12 . . . 114.68(13) no
    Ni1 N1 C1 . . . 114.71(14) no
    Ni1 N1 C5 . . . 126.71(13) no
    C1 N1 C5 . . . 118.28(18) no
    Ni1 N3 C7 . . . 115.52(13) no
    Ni1 N3 C11 . . . 125.88(13) no
    C7 N3 C11 . . . 118.55(18) no
    Ni1 N5 N6 . . . 123.67(13) no
    N5 N6 N7 . . . 178.2(2) no
    Ni1 N8 N9 . . . 122.99(12) no
    N8 N9 N10 . . . 176.9(3) no
    H12 N2 H13 . . . 119(2) no
    C6 N2 H12 . . . 122.0(18) no
    C6 N2 H13 . . . 119.4(14) no
    C12 N4 H14 . . . 116.3(16) no
    C12 N4 H15 . . . 123.0(15) no
    H14 N4 H15 . . . 119(2) no
    N1 C1 C2 . . . 122.2(2) no
    N1 C1 C6 . . . 112.46(17) no
    C2 C1 C6 . . . 125.28(17) no
    C1 C2 C3 . . . 118.6(2) no
    C2 C3 C4 . . . 119.7(2) no
    C3 C4 C5 . . . 118.8(2) no
    N1 C5 C4 . . . 122.39(18) no
    O1 C6 N2 . . . 121.6(2) no
    N2 C6 C1 . . . 119.7(2) no
    O1 C6 C1 . . . 118.71(16) no
    C8 C7 C12 . . . 125.59(18) no
    N3 C7 C12 . . . 112.41(17) no
    N3 C7 C8 . . . 121.95(19) no
    C7 C8 C9 . . . 118.6(2) no
    C8 C9 C10 . . . 119.6(2) no
    C9 C10 C11 . . . 118.9(2) no
    N3 C11 C10 . . . 122.39(19) no
    N4 C12 C7 . . . 117.8(2) no
    O2 C12 N4 . . . 123.2(2) no
    O2 C12 C7 . . . 119.01(17) no
    C1 C2 H2 . . . 121.00 no
    C3 C2 H2 . . . 121.00 no
    C2 C3 H3 . . . 120.00 no
    C4 C3 H3 . . . 120.00 no
    C3 C4 H4 . . . 121.00 no
    C5 C4 H4 . . . 121.00 no
    N1 C5 H5 . . . 119.00 no
    C4 C5 H5 . . . 119.00 no
    C7 C8 H8 . . . 121.00 no
    C9 C8 H8 . . . 121.00 no
    C8 C9 H9 . . . 120.00 no
    C10 C9 H9 . . . 120.00 no
    C9 C10 H10 . . . 121.00 no
    C11 C10 H10 . . . 121.00 no
    N3 C11 H11 . . . 119.00 no
    C10 C11 H11 . . . 119.00 no
loop_
    _geom_hbond_atom_site_label_D
    _geom_hbond_atom_site_label_H
    _geom_hbond_atom_site_label_A
    _geom_hbond_site_symmetry_A
    _geom_hbond_distance_DH
    _geom_hbond_distance_HA
    _geom_hbond_distance_DA
    _geom_hbond_angle_DHA
    _geom_hbond_publ_flag
    N2 H12 N7 3_666 0.86(3) 2.12(2) 2.967(3) 165(3) yes
    N2 H13 N10 4_555 0.85(3) 2.31(3) 3.154(4) 172(2) yes
    N4 H14 N8 1_545 0.80(2) 2.36(2) 3.136(3) 164(2) yes
    N4 H15 N10 3_555 0.94(3) 2.50(3) 3.442(4) 179(3) yes
    C2 H2 N7 3_666 0.93 2.61 3.516(3) 163 no
    C4 H4 O2 2_655 0.93 2.55 3.318(3) 140 no
    C8 H8 N10 3_555 0.93 2.37 3.297(3) 174 no
    C10 H10 O1 2_555 0.93 2.33 3.256(3) 172 no
