# Supplementary material for: cis-Bis(azido-κN)bis­(pyridine-2-carbox­amide-κ2 N 1,O)nickel(II)
Source: Acta Crystallogr Sect E Struct Rep Online. 2008 Jan 9;64(Pt 2):m311–2. doi: 10.1107/S1600536808000299 (PMC2960430; doi:10.1107/S1600536808000299)
Supplement: Supplementary file 2 [file e-64-0m311-Isup2.hkl]

#
# h,k,l, Fc-squared, Fo-squared, sigma(Fo-squared) and status flag
#
data_I
_shelx_title ' ni(n3)(piam)_tzel in P 21/n New: P21/c'
_shelx_refln_list_code          4
_shelx_F_calc_maximum      164.66
_exptl_crystal_F_000       792.00
_reflns_d_resolution_high  0.7107
 
loop_
 _symmetry_equiv_pos_as_xyz
 'x, y, z'
 '-x, y+1/2, -z+1/2'
 '-x, -y, -z'
 'x, -y-1/2, z-1/2'
 
_cell_length_a    14.3438
_cell_length_b     6.6986
_cell_length_c    18.7969
_cell_angle_alpha  90.000
_cell_angle_beta  120.738
_cell_angle_gamma  90.000
 
_shelx_F_squared_multiplier     1.000
 
loop_
 _refln_index_h
 _refln_index_k
 _refln_index_l
 _refln_F_squared_calc
 _refln_F_squared_meas
 _refln_F_squared_sigma
 _refln_observed_status
   3   0   0     1801.63     2005.48     32.64 o
   4   0   0     2226.31     2084.75     27.57 o
   5   0   0    15326.16    15348.94     91.08 o
   6   0   0    16304.96    17539.21    126.67 o
   7   0   0     5458.70     5393.41     78.03 o
   9   0   0     3146.17     3226.84     77.64 o
  10   0   0       13.21       11.99     19.96 o
  11   0   0      537.21      489.87     29.84 o
  12   0   0       31.84       22.34     22.39 o
  13   0   0     1606.16     1586.92     60.57 o
  14   0   0        2.44        4.57     29.94 o
  15   0   0      124.13      155.61     30.48 o
  16   0   0        0.48        6.62     27.44 o
  17   0   0       11.43        6.98     27.90 o
   2   1   0      116.02      160.60      4.41 o
   3   1   0     9222.08     9422.60     45.98 o
   4   1   0     4126.19     3882.17     19.59 o
   5   1   0     5533.75     5490.31     27.39 o
   6   1   0     5065.59     5103.18     40.59 o
   7   1   0      463.65      458.41     14.07 o
   8   1   0     1074.33      997.75     20.13 o
   9   1   0      781.89      771.60     19.81 o
  10   1   0      286.67      253.43     16.23 o
  11   1   0       25.74       30.31     13.62 o
  12   1   0       64.30       49.57     18.07 o
  13   1   0        0.36       -4.38      8.77 o
  14   1   0       30.08       22.39     20.71 o
  15   1   0        6.31       15.71     22.01 o
  16   1   0       66.19       72.91     28.75 o
  17   1   0       16.72       26.95     37.00 o
   0   2   0    19175.90    19441.08    359.36 o
   1   2   0     9993.08    10451.35     55.85 o
   2   2   0      189.14      172.55      6.31 o
   3   2   0     1802.75     1811.57     15.38 o
   4   2   0      547.44      568.96      9.20 o
   5   2   0      335.14      351.15      8.65 o
   6   2   0      452.92      452.95     10.21 o
   7   2   0      136.19      162.81      9.92 o
   8   2   0       24.42       21.34      9.21 o
   9   2   0      533.43      499.88     17.37 o
  10   2   0      826.17      802.94     21.36 o
  11   2   0       22.05       16.84     14.18 o
  12   2   0        8.99        3.23     11.73 o
  13   2   0      114.64      100.45     18.85 o
  14   2   0       17.97       19.14     25.71 o
  15   2   0        0.37        2.33     32.79 o
  16   2   0       17.74       16.94     31.19 o
   1   3   0     3077.54     3193.11     32.62 o
   2   3   0      749.00      805.37     11.41 o
   3   3   0     4115.54     4064.64     23.87 o
   4   3   0     2476.77     2504.19     21.26 o
   5   3   0      427.67      417.24     13.36 o
   6   3   0      478.71      446.58     12.91 o
   7   3   0       57.34       47.25      9.09 o
   8   3   0      977.41     1039.32     17.17 o
   9   3   0       16.03        9.06      5.11 o
  10   3   0     1080.83     1077.77     21.99 o
  11   3   0       52.54       33.15     13.27 o
  12   3   0      716.53      718.99     24.39 o
  13   3   0        6.41       15.45     28.21 o
  14   3   0      107.83      115.83     27.77 o
  15   3   0        1.11       -6.45     61.97 o
  16   3   0       16.85       30.18     58.24 o
   0   4   0     3116.45     3312.40     30.68 o
   1   4   0      425.21      458.47     12.21 o
   2   4   0      976.47      911.25     16.87 o
   3   4   0      940.99      906.14     21.77 o
   4   4   0     3003.44     3077.21     31.06 o
   5   4   0      735.85      781.00     18.92 o
   6   4   0     3146.67     3291.20     34.26 o
   7   4   0     2165.91     2207.43     36.97 o
   8   4   0       46.07       44.80     13.71 o
   9   4   0      404.74      421.45     22.94 o
  10   4   0       60.15       79.91     15.58 o
  11   4   0      728.95      757.66     35.49 o
  12   4   0       46.28       62.10     24.32 o
  13   4   0      490.01      489.16     35.50 o
  14   4   0        3.56        3.83     45.47 o
  15   4   0      110.17      132.42     46.34 o
   1   5   0      301.65      319.83     11.04 o
   2   5   0       57.78       56.27     10.84 o
   3   5   0      569.09      528.69     20.52 o
   4   5   0       92.47       91.67     16.81 o
   5   5   0      570.11      585.96     23.86 o
   6   5   0       49.67       38.01     14.39 o
   7   5   0        2.37        6.80     13.96 o
   8   5   0      110.26      110.38     17.68 o
   9   5   0      100.35       93.72     20.70 o
  10   5   0      498.08      552.91     36.49 o
  11   5   0       11.62       -2.23     28.71 o
  12   5   0      435.47      419.16     36.16 o
  13   5   0       32.42       29.90     37.61 o
  14   5   0      112.03      149.77     45.47 o
   0   6   0      177.14      164.04     15.89 o
   1   6   0       83.76       74.96     11.60 o
   2   6   0      114.32      104.09     13.75 o
   3   6   0       22.76        4.20      8.40 o
   4   6   0       76.89       58.68     15.77 o
   5   6   0       39.58       39.59     17.61 o
   6   6   0      284.79      291.33     27.20 o
   7   6   0        5.57        5.57     19.53 o
   8   6   0       34.25       40.62     27.26 o
   9   6   0        2.71        5.56     44.09 o
  10   6   0        2.62       -1.62     27.21 o
  11   6   0       30.59       25.41     37.16 o
  12   6   0       23.27       33.37     44.56 o
  13   6   0       58.83       42.10     43.20 o
   1   7   0      251.97      225.63     15.21 o
   2   7   0       18.67       17.57     16.55 o
   3   7   0      518.34      512.00     21.18 o
   4   7   0      179.31      160.87     19.23 o
   5   7   0       45.86       47.73     19.12 o
   6   7   0      163.94      161.43     31.50 o
   7   7   0       81.22       91.79     30.84 o
   8   7   0      127.87      123.52     34.38 o
   9   7   0      106.87       91.43     37.13 o
  10   7   0        1.06       16.61     38.80 o
  11   7   0        0.32       -4.04    106.01 o
   0   8   0      548.68      526.04     50.03 o
   1   8   0        2.16       27.17     30.70 o
   2   8   0      322.05      325.31     26.77 o
   3   8   0       28.01       26.17     27.83 o
   4   8   0      179.63      234.20     27.82 o
   5   8   0       31.68       44.78     25.75 o
   6   8   0      104.97      120.96     37.19 o
   7   8   0      184.52      156.48     41.63 o
   8   8   0       37.80       72.68     42.96 o
   9   8   0       86.74       83.38     49.61 o
   1   9   0      127.00      141.89     43.36 o
   2   9   0        0.85        0.06      7.83 o
   3   9   0       61.50       80.54     42.42 o
   4   9   0       13.39       52.94     70.75 o
   5   9   0       26.52       33.19     64.48 o
 -17   1   1        2.15       28.70     35.81 o
 -16   1   1       86.31       60.88     28.99 o
 -15   1   1        5.28        4.51     18.81 o
 -14   1   1      386.51      366.11     17.35 o
 -13   1   1       45.50       45.72     16.96 o
 -12   1   1     1284.15     1270.53     29.93 o
 -11   1   1      712.90      734.58     22.75 o
 -10   1   1      545.02      540.63     19.03 o
  -9   1   1     1289.74     1311.25     23.72 o
  -8   1   1      760.83      718.21     17.66 o
  -7   1   1      992.56     1005.86     17.63 o
  -6   1   1     2132.27     2164.78     22.47 o
  -5   1   1    11525.93    11303.53     44.50 o
  -4   1   1        0.76        3.74      3.02 o
  -3   1   1    12586.19    12621.81     52.50 o
  -2   1   1     2872.62     2720.20    117.57 o
   1   1   1     3961.33     3996.68     52.42 o
   2   1   1     1476.59     1565.00      9.87 o
   3   1   1     4155.98     4106.92     18.30 o
   4   1   1     2767.17     2698.04     16.32 o
   5   1   1     1774.32     1845.48     15.40 o
   6   1   1      514.04      517.99     11.46 o
   7   1   1      213.40      196.41     10.87 o
   8   1   1     1261.73     1275.86     23.89 o
   9   1   1      354.55      370.48     16.46 o
  10   1   1      281.43      305.03     20.34 o
  11   1   1       76.34       72.25     14.02 o
  12   1   1      890.87      856.11     30.97 o
  13   1   1        0.47        8.62     18.60 o
  14   1   1      212.95      239.31     22.06 o
  15   1   1        3.24        9.18     25.04 o
  16   1   1       44.20       56.78     28.22 o
 -17   2   1      190.54      195.21     33.97 o
 -16   2   1        2.98       -0.92      5.39 o
 -15   2   1      189.34      160.40     26.86 o
 -14   2   1       17.82       27.86     25.75 o
 -13   2   1     1435.52     1437.70     27.99 o
 -12   2   1      391.75      366.87     16.78 o
 -11   2   1      379.93      417.46     16.13 o
 -10   2   1      147.33      131.96     13.64 o
  -9   2   1     1580.15     1619.17     45.79 o
  -8   2   1     2274.10     2256.42     23.05 o
  -7   2   1      857.59      731.37     13.74 o
  -6   2   1    10224.61    10262.65     37.66 o
  -5   2   1      510.06      470.13      9.13 o
  -4   2   1     1012.74      817.44     12.30 o
  -3   2   1      673.42      722.91     12.94 o
  -2   2   1     1839.92     1914.84     18.74 o
  -1   2   1     8814.19     9499.18     35.68 o
   0   2   1    26402.93    26565.74    159.87 o
   1   2   1        2.04        2.87      6.73 o
   2   2   1       14.13       30.83      6.75 o
   3   2   1      485.89      429.07     11.48 o
   4   2   1     1069.44     1024.89     12.20 o
   5   2   1     3953.08     4069.95     30.59 o
   6   2   1     2827.59     2949.37     22.53 o
   7   2   1     1185.94     1178.04     17.40 o
   8   2   1       40.82       31.66      9.38 o
   9   2   1      189.63      192.80     14.47 o
  10   2   1      514.80      501.03     18.35 o
  11   2   1     1323.04     1331.62     27.90 o
  12   2   1       21.17       26.74     19.83 o
  13   2   1      593.15      587.34     34.21 o
  14   2   1       47.88       36.94     22.97 o
  15   2   1       95.84       68.20     25.72 o
  16   2   1        1.91       -2.12     27.49 o
 -16   3   1      175.67      146.73     38.02 o
 -15   3   1        8.52       21.12     30.24 o
 -14   3   1      120.46      109.58     25.84 o
 -13   3   1       48.24       42.95     23.37 o
 -12   3   1      696.88      687.50     25.54 o
 -11   3   1      745.31      744.95     20.06 o
 -10   3   1      424.83      409.55     15.87 o
  -9   3   1      174.27      159.84     10.72 o
  -8   3   1     1393.33     1413.57     18.74 o
  -7   3   1     2341.42     2419.94     34.11 o
  -6   3   1      156.72      133.64      9.69 o
  -5   3   1     3483.69     3319.56     31.68 o
  -4   3   1      350.60      368.05     11.54 o
  -3   3   1     5455.04     5448.10     40.26 o
  -2   3   1       89.71       89.78      7.15 o
  -1   3   1     7654.08     7989.98     34.84 o
   0   3   1      740.52      775.25      9.03 o
   1   3   1     5972.67     6120.57     37.83 o
   2   3   1     2230.62     2316.66     20.49 o
   3   3   1      871.34      761.73     12.65 o
   4   3   1       80.62       62.63     10.10 o
   5   3   1     2583.74     2755.92     24.04 o
   6   3   1       86.79       90.48      9.53 o
   7   3   1      898.19      897.33     19.71 o
   8   3   1     1930.62     1956.97     24.51 o
   9   3   1      236.70      224.25     12.70 o
  10   3   1      157.79      167.10     14.49 o
  11   3   1       29.86       34.23     19.76 o
  12   3   1      511.16      505.73     22.57 o
  13   3   1       57.08       49.83     26.23 o
  14   3   1      165.16      146.11     56.11 o
  15   3   1       16.10       42.12     61.00 o
  16   3   1       83.89       61.53     47.13 o
 -16   4   1        9.39       10.34     49.66 o
 -15   4   1       68.44       80.21     41.65 o
 -14   4   1        2.24       10.30     42.76 o
 -13   4   1       12.24       14.86     24.35 o
 -12   4   1        5.97       -0.87     14.53 o
 -11   4   1        5.10       10.53     18.15 o
 -10   4   1        1.60        1.81      9.71 o
  -9   4   1        1.29       -4.07      8.14 o
  -8   4   1       32.06       41.13     18.01 o
  -7   4   1       53.39       54.36     12.31 o
  -6   4   1      480.86      509.60     21.15 o
  -5   4   1      192.44      207.05     12.31 o
  -4   4   1      332.29      364.37     12.60 o
  -3   4   1      274.64      273.16     15.17 o
  -2   4   1      192.62      215.89     12.31 o
  -1   4   1      836.43      890.43      9.83 o
   0   4   1     1243.09     1263.15     12.42 o
   1   4   1       23.86       37.32      6.34 o
   2   4   1      172.56      180.12      8.71 o
   3   4   1       23.84       21.28      8.49 o
   4   4   1      112.67      117.92      9.96 o
   5   4   1      105.77      118.35     11.80 o
   6   4   1      437.06      429.35     14.90 o
   7   4   1       94.81       95.36     14.14 o
   8   4   1      247.58      221.10     16.17 o
   9   4   1      224.22      180.03     16.17 o
  10   4   1       28.75       11.55      9.55 o
  11   4   1        5.78        3.32     18.68 o
  12   4   1       25.80       37.64     30.81 o
  13   4   1        0.04        7.13     36.18 o
  14   4   1        7.95       20.36     35.00 o
  15   4   1        1.00       -2.73     56.72 o
 -15   5   1       14.32       23.12     48.11 o
 -14   5   1       77.29       75.99     45.84 o
 -13   5   1        0.78        6.99     35.93 o
 -12   5   1      291.37      239.00     34.42 o
 -11   5   1       11.34       34.01     28.07 o
 -10   5   1        2.69      -10.32     20.64 o
  -9   5   1      555.73      553.52     34.07 o
  -8   5   1       93.24       87.36     21.85 o
  -7   5   1       75.64       85.71     18.63 o
  -6   5   1       61.54       51.35     16.50 o
  -5   5   1       72.40       60.20     16.78 o
  -4   5   1        8.09        8.61     12.97 o
  -3   5   1       98.49       88.39     14.81 o
  -2   5   1       47.23       45.30      5.92 o
  -1   5   1        6.62       11.12      7.66 o
   0   5   1       31.02       29.75      7.93 o
   1   5   1      330.96      313.55     13.99 o
   2   5   1       56.97       57.95     13.85 o
   3   5   1      168.70      161.45     16.18 o
   4   5   1      169.96      127.72     16.43 o
   5   5   1      320.44      293.68     24.76 o
   6   5   1       96.86       92.26     14.21 o
   7   5   1      341.69      317.71     17.78 o
   8   5   1      204.54      211.52     20.63 o
   9   5   1       15.20       14.58     20.77 o
  10   5   1      198.38      189.71     23.18 o
  11   5   1        2.51        5.23     30.90 o
  12   5   1       89.14       91.96     37.58 o
  13   5   1       19.65       29.36     55.57 o
  14   5   1      178.70      245.88     44.68 o
 -13   6   1      155.16      160.11     41.15 o
 -12   6   1        1.29        1.86     21.86 o
 -11   6   1      309.83      314.88     38.40 o
 -10   6   1       22.31       50.07     32.85 o
  -9   6   1      323.47      293.67     30.13 o
  -8   6   1      209.97      217.80     27.51 o
  -7   6   1      153.22      109.85     24.37 o
  -6   6   1      538.20      599.14     26.51 o
  -5   6   1        0.95        1.70      4.70 o
  -4   6   1      380.62      393.05     18.14 o
  -3   6   1      341.93      335.29     17.03 o
  -2   6   1     1383.31     1412.97     23.21 o
  -1   6   1      109.24      100.34     11.45 o
   0   6   1     1134.81     1131.81     20.91 o
   1   6   1      204.89      189.82     15.96 o
   2   6   1      457.37      485.30     21.41 o
   3   6   1       71.80       69.91     16.68 o
   4   6   1      577.00      570.67     24.45 o
   5   6   1      263.31      242.84     25.74 o
   6   6   1      251.18      209.72     25.08 o
   7   6   1      781.62      838.93     30.15 o
   8   6   1        1.96       -2.19     26.46 o
   9   6   1      180.55      198.26     29.30 o
  10   6   1       18.21       18.73     48.82 o
  11   6   1      509.23      541.84     62.34 o
  12   6   1        5.96       29.06     45.63 o
 -11   7   1        4.67       -1.33     17.81 o
 -10   7   1       18.09       33.90     42.08 o
  -9   7   1      181.45      183.54     35.73 o
  -8   7   1      279.03      302.22     32.24 o
  -7   7   1      268.16      289.02     32.60 o
  -6   7   1      327.71      315.92     21.06 o
  -5   7   1      474.34      460.76     22.39 o
  -4   7   1       39.12       40.74     17.39 o
  -3   7   1      498.16      496.29     21.28 o
  -2   7   1        3.92        2.31     15.68 o
  -1   7   1      411.60      400.46     17.13 o
   0   7   1       28.63       23.35     16.79 o
   1   7   1      840.50      861.03     29.64 o
   2   7   1      363.48      323.12     19.29 o
   3   7   1      223.18      230.38     19.10 o
   4   7   1      575.21      663.54     40.13 o
   5   7   1      190.37      213.60     26.95 o
   6   7   1      205.15      232.61     38.41 o
   7   7   1      130.45      110.50     34.52 o
   8   7   1      119.01      118.55     34.22 o
   9   7   1        3.27        7.37     40.85 o
  10   7   1      151.08      138.94     38.59 o
  11   7   1        1.42       15.18     46.99 o
  -9   8   1        6.22       17.45     67.05 o
  -8   8   1        1.61       -7.52     38.84 o
  -7   8   1       24.14       19.08     38.67 o
  -6   8   1       21.41       23.45     25.11 o
  -5   8   1        7.69        5.59      9.08 o
  -4   8   1        2.44       -3.76     19.52 o
  -3   8   1       12.23       30.67     27.81 o
  -2   8   1        6.68       23.04     26.89 o
  -1   8   1        0.40       13.64     30.38 o
   0   8   1       51.37       51.73     32.36 o
   1   8   1       21.97       26.93     32.10 o
   2   8   1        5.68        5.87     32.39 o
   3   8   1        1.89       10.29     20.86 o
   4   8   1        2.06       18.18     34.61 o
   5   8   1       53.37       50.69     36.37 o
   6   8   1        4.94        2.35     28.78 o
   7   8   1       39.12       45.28     39.51 o
   8   8   1       27.46       24.94     44.48 o
  -5   9   1       71.62       83.56     51.48 o
  -4   9   1        0.60       42.81     42.51 o
  -3   9   1       82.59      112.11     46.58 o
  -2   9   1        2.11       17.00     42.97 o
  -1   9   1       98.65      100.25     45.52 o
   0   9   1        1.98       17.83     40.81 o
   1   9   1       36.53       49.17     40.58 o
   2   9   1       15.02       16.24     43.81 o
   3   9   1       21.58       53.05     41.69 o
   4   9   1        7.09       -5.40     19.96 o
 -18   0   2       10.88       19.78     63.91 o
 -17   0   2      249.21      226.52     40.22 o
 -16   0   2        1.89       12.84     35.36 o
 -15   0   2      366.54      332.10     32.97 o
 -14   0   2      170.82      137.84     20.22 o
 -13   0   2     1834.01     1776.12     37.20 o
 -12   0   2      651.77      668.58     46.40 o
 -11   0   2     3634.71     3708.80     59.69 o
 -10   0   2     2190.54     2209.53     44.43 o
  -9   0   2     4774.43     4872.81    123.35 o
  -8   0   2     7498.45     7359.66    178.04 o
  -7   0   2     2684.33     2774.80     38.25 o
  -6   0   2    25996.31    25800.02    454.03 o
  -5   0   2     2587.69     2496.21     30.06 o
  -4   0   2    27113.09    26808.29    248.60 o
  -3   0   2     1138.10      911.99    559.99 o
   2   0   2      150.21      160.81      9.77 o
   3   0   2     1352.49     1471.40     24.55 o
   4   0   2     6049.42     6281.77    119.93 o
   5   0   2     7038.08     7599.86     61.53 o
   6   0   2       47.63       24.26     15.34 o
   7   0   2       85.88       62.43     18.85 o
   8   0   2       53.79       56.69     20.87 o
   9   0   2     1130.36     1152.17     52.28 o
  10   0   2        4.14       28.20     29.83 o
  11   0   2      580.74      596.33     31.27 o
  12   0   2      140.97      105.71     26.52 o
  13   0   2      184.07      225.23     30.60 o
  14   0   2        2.05       14.63     31.82 o
  15   0   2      111.33       52.21     34.95 o
  16   0   2       56.07       62.84     42.17 o
 -17   1   2        8.32       15.25     33.59 o
 -16   1   2      228.41      218.45     27.65 o
 -15   1   2        2.77        0.62      4.67 o
 -14   1   2      251.31      210.05     15.74 o
 -13   1   2      151.85      131.12     13.73 o
 -12   1   2      356.49      338.79     15.06 o
 -11   1   2     1716.94     1811.76     26.76 o
 -10   1   2     1068.04     1092.85     25.36 o
  -9   1   2     1616.92     1736.07     27.07 o
  -8   1   2     1057.36      957.23     22.48 o
  -7   1   2     3349.47     3278.96     41.96 o
  -6   1   2      912.62      922.42     13.52 o
  -5   1   2     7503.31     7525.08     32.55 o
  -4   1   2       56.18       49.51      5.17 o
  -3   1   2     2002.34     1875.97     15.76 o
  -2   1   2      373.97      414.83     12.69 o
  -1   1   2    22315.20    21757.53    176.06 o
   0   1   2      658.93      722.43      8.29 o
   1   1   2     5658.78     5765.49     19.53 o
   2   1   2     4249.27     3964.94     18.57 o
   3   1   2       54.96       68.09      5.30 o
   4   1   2     1031.94     1049.20     11.28 o
   5   1   2     3825.98     3822.79     22.21 o
   6   1   2       18.12       37.43      7.67 o
   7   1   2       40.01       29.05      8.75 o
   8   1   2      497.01      484.86     15.21 o
   9   1   2       26.40       24.34     12.47 o
  10   1   2        8.29        6.70      8.42 o
  11   1   2      187.40      163.99     18.47 o
  12   1   2      575.98      519.68     36.21 o
  13   1   2      105.96      109.63     20.60 o
  14   1   2      165.85      182.60     23.37 o
  15   1   2       16.68       42.30     38.20 o
  16   1   2        7.54       24.77     30.98 o
 -17   2   2        0.40        1.35     17.20 o
 -16   2   2       19.52       10.77     36.00 o
 -15   2   2        2.08        6.50     11.03 o
 -14   2   2       78.30       50.41     18.50 o
 -13   2   2        0.77        1.33      8.78 o
 -12   2   2       91.67       79.46     13.41 o
 -11   2   2       85.29       79.42     12.34 o
 -10   2   2       35.78       38.70     11.24 o
  -9   2   2        0.10       -4.66      9.41 o
  -8   2   2        0.32       -0.06      1.66 o
  -7   2   2       93.27      114.33      7.58 o
  -6   2   2       43.62       40.10      6.00 o
  -5   2   2     2070.11     2132.93     17.16 o
  -4   2   2       13.94       29.14      6.03 o
  -3   2   2       97.45      121.44      9.46 o
  -2   2   2     3157.22     3225.12     18.41 o
  -1   2   2     7574.43     7959.41     32.40 o
   0   2   2      950.83      931.01      8.94 o
   1   2   2     7002.44     7353.11     31.33 o
   2   2   2        1.48        0.17      2.98 o
   3   2   2      905.07      965.40     20.40 o
   4   2   2     1566.72     1656.56     14.34 o
   5   2   2      152.59      159.77      7.49 o
   6   2   2      330.27      325.42      9.76 o
   7   2   2       65.27       62.51      9.03 o
   8   2   2        0.81       -2.17      8.36 o
   9   2   2       12.48        7.28     11.12 o
  10   2   2      121.88      105.40     18.16 o
  11   2   2       93.94       96.26     22.25 o
  12   2   2       33.71       34.13     24.55 o
  13   2   2        0.59        5.98     28.98 o
  14   2   2        1.22       10.19     22.14 o
  15   2   2        0.85       10.09     33.09 o
  16   2   2        7.39        3.35     21.19 o
 -17   3   2       10.33        6.90     37.89 o
 -16   3   2       21.80       17.28     20.98 o
 -15   3   2        9.08       10.58     20.83 o
 -14   3   2      226.85      212.60     23.32 o
 -13   3   2        2.09       13.41     17.81 o
 -12   3   2     1071.55     1032.92     28.93 o
 -11   3   2      320.64      291.89     17.70 o
 -10   3   2      322.50      303.40     14.62 o
  -9   3   2     1141.19     1092.74     17.24 o
  -8   3   2      464.29      444.07     12.71 o
  -7   3   2     1442.96     1444.16     20.70 o
  -6   3   2       61.98       55.29      9.83 o
  -5   3   2     1477.22     1435.80     23.67 o
  -4   3   2       50.54       60.50      9.94 o
  -3   3   2     2952.07     2972.28     19.25 o
  -2   3   2      679.84      705.08     11.56 o
  -1   3   2     5649.35     5578.53     21.70 o
   0   3   2     4968.73     5233.96     24.73 o
   1   3   2     2473.80     2374.54     22.80 o
   2   3   2      761.21      762.59     13.47 o
   3   3   2      129.23      134.91     10.62 o
   4   3   2     1518.88     1532.17     20.76 o
   5   3   2       26.49       21.81      8.84 o
   6   3   2     2714.77     2802.91     24.85 o
   7   3   2       64.63       58.24      9.07 o
   8   3   2     1297.53     1325.87     19.74 o
   9   3   2      143.97      113.26     14.10 o
  10   3   2      142.64      126.42     18.38 o
  11   3   2      124.48      114.37     19.35 o
  12   3   2      241.36      220.79     23.88 o
  13   3   2       22.94       42.18     33.63 o
  14   3   2       94.69       95.52     50.56 o
  15   3   2       22.12       14.85     58.82 o
 -16   4   2       16.46       34.54     46.30 o
 -15   4   2      283.26      265.08     31.98 o
 -14   4   2       42.24       36.79     29.13 o
 -13   4   2      744.42      777.57     33.96 o
 -12   4   2      119.84      113.78     18.58 o
 -11   4   2      290.46      274.25     18.83 o
 -10   4   2      405.32      396.88     19.22 o
  -9   4   2      293.42      281.05     19.37 o
  -8   4   2      807.11      758.53     23.14 o
  -7   4   2      737.26      761.16     38.18 o
  -6   4   2     4918.57     5055.44     46.10 o
  -5   4   2      894.11      892.43     17.72 o
  -4   4   2     1493.31     1488.42     27.21 o
  -3   4   2      385.25      386.66     12.02 o
  -2   4   2     1115.34     1090.00     15.82 o
  -1   4   2     4883.96     4977.07     21.10 o
   0   4   2     7028.56     6916.19     31.15 o
   1   4   2      775.73      760.51     17.56 o
   2   4   2     2579.26     2557.39     24.76 o
   3   4   2     1386.14     1385.92     20.75 o
   4   4   2     1174.15     1241.29     20.59 o
   5   4   2     2510.21     2583.74     27.15 o
   6   4   2      549.28      559.03     22.98 o
   7   4   2      844.68      856.70     21.59 o
   8   4   2      394.03      401.84     17.46 o
   9   4   2      767.58      762.45     30.14 o
  10   4   2       99.95       93.48     19.50 o
  11   4   2     1050.98     1177.94     37.37 o
  12   4   2       43.94       54.59     26.66 o
  13   4   2      237.72      213.58     32.05 o
  14   4   2        1.35       -0.47      2.51 o
 -15   5   2       20.50       28.34     49.06 o
 -14   5   2      195.29      230.99     43.57 o
 -13   5   2       45.65       42.51     35.81 o
 -12   5   2      459.19      455.68     36.97 o
 -11   5   2        5.37       29.29     30.70 o
 -10   5   2       48.60       29.74     24.40 o
  -9   5   2       73.36       86.66     22.97 o
  -8   5   2      110.16      112.50     24.20 o
  -7   5   2      657.70      661.68     26.33 o
  -6   5   2      156.47      155.32     18.20 o
  -5   5   2      622.22      650.69     24.55 o
  -4   5   2      296.25      269.55     15.27 o
  -3   5   2       13.71       12.34     11.25 o
  -2   5   2      151.49      144.00      8.12 o
  -1   5   2     1227.53     1200.59     12.98 o
   0   5   2        0.62        2.37      4.44 o
   1   5   2     1373.05     1444.87     29.63 o
   2   5   2       74.62       80.25     13.93 o
   3   5   2      122.88      105.23     16.24 o
   4   5   2      491.20      525.53     34.54 o
   5   5   2      189.91      159.49     20.21 o
   6   5   2      645.86      660.26     20.65 o
   7   5   2       46.04       38.60     15.64 o
   8   5   2      458.30      492.40     21.62 o
   9   5   2       44.93       36.03     21.35 o
  10   5   2      430.50      418.49     27.05 o
  11   5   2        1.23        3.71     13.23 o
  12   5   2      366.06      337.57     32.55 o
  13   5   2        2.79       -4.53     32.66 o
 -14   6   2       35.63       35.25     45.81 o
 -13   6   2       29.00       20.90     40.37 o
 -12   6   2       20.73       13.09     35.72 o
 -11   6   2        6.48       14.58     33.96 o
 -10   6   2        3.39        0.73      1.93 o
  -9   6   2       94.13       70.67     28.06 o
  -8   6   2      100.57      125.47     35.33 o
  -7   6   2        0.64       12.56     18.98 o
  -6   6   2      252.06      203.01     16.68 o
  -5   6   2       54.25       36.61     14.90 o
  -4   6   2      214.99      187.42     16.06 o
  -3   6   2       36.29       26.95     13.95 o
  -2   6   2        9.44       13.47     12.68 o
  -1   6   2      233.05      200.08     13.29 o
   0   6   2      218.81      197.89     11.27 o
   1   6   2       96.55       90.41     12.58 o
   2   6   2        8.11        3.25     11.66 o
   3   6   2       97.44       71.37     16.79 o
   4   6   2      298.27      273.20     24.54 o
   5   6   2      113.46       97.47     22.94 o
   6   6   2       46.07       35.92     19.73 o
   7   6   2        5.44       12.71     22.60 o
   8   6   2       40.82       52.78     26.95 o
   9   6   2       21.05       19.70     31.84 o
  10   6   2       11.81       16.77     33.57 o
  11   6   2       30.04       29.04     43.88 o
  12   6   2       14.70       -3.30     49.94 o
 -12   7   2       47.20       46.75     41.40 o
 -11   7   2       73.82       58.25     40.52 o
 -10   7   2       23.74       15.04     40.73 o
  -9   7   2       96.40       90.06     37.75 o
  -8   7   2      274.33      266.66     34.87 o
  -7   7   2       67.36       78.13     23.97 o
  -6   7   2        3.80        2.78     14.34 o
  -5   7   2      293.44      275.54     19.75 o
  -4   7   2       12.63        9.97     24.62 o
  -3   7   2      676.88      686.36     25.12 o
  -2   7   2        3.92        5.31     16.80 o
  -1   7   2       12.37       21.38     18.96 o
   0   7   2        5.14       -0.04      2.23 o
   1   7   2      271.78      262.07     21.40 o
   2   7   2      266.72      266.98     21.27 o
   3   7   2      132.36      158.08     20.61 o
   4   7   2       82.54       78.51     31.27 o
   5   7   2       95.13       90.87     29.50 o
   6   7   2       11.05       12.93     24.36 o
   7   7   2       15.10        7.08     31.65 o
   8   7   2       40.61       37.27     39.83 o
   9   7   2       38.49       44.07     38.65 o
  10   7   2       52.18       55.45     43.68 o
  -9   8   2      153.81      138.07     43.19 o
  -8   8   2      110.34      130.72     40.98 o
  -7   8   2        1.06        1.29     23.21 o
  -6   8   2      119.30      147.24     30.31 o
  -5   8   2       19.52       29.10     29.41 o
  -4   8   2      494.35      522.37     26.26 o
  -3   8   2        2.12        3.04      7.31 o
  -2   8   2      223.05      209.84     26.01 o
  -1   8   2       65.30       81.12     32.39 o
   0   8   2      195.94      195.81     30.91 o
   1   8   2        8.77       37.85     50.62 o
   2   8   2       80.37      101.18     26.17 o
   3   8   2       58.90       66.07     27.98 o
   4   8   2       59.04       65.77     33.88 o
   5   8   2      140.30      145.22     36.22 o
   6   8   2       42.71       53.07     59.62 o
   7   8   2       77.20       58.45     43.98 o
   8   8   2       13.56       13.24     43.68 o
  -5   9   2       63.94       66.05     44.46 o
  -4   9   2       11.09       35.72     45.59 o
  -3   9   2       87.06      107.73     45.21 o
  -2   9   2        1.77       33.66     44.30 o
  -1   9   2       89.92      112.32     43.68 o
   0   9   2       24.73       34.91     43.69 o
   1   9   2       34.87       40.89     43.10 o
   2   9   2       27.46       31.32     47.52 o
   3   9   2       11.46        7.59   1569.77 o
   4   9   2       32.84       35.47     70.80 o
 -18   1   3      301.07      289.98     39.76 o
 -17   1   3       24.49       33.03     32.03 o
 -16   1   3      149.75      135.72     28.41 o
 -15   1   3      142.76      137.89     18.97 o
 -14   1   3      587.61      579.25     18.90 o
 -13   1   3      920.98      897.31     20.64 o
 -12   1   3      374.77      376.65     13.24 o
 -11   1   3      334.72      366.66     12.66 o
 -10   1   3       52.91       47.02     10.67 o
  -9   1   3     2674.70     2612.30     50.18 o
  -8   1   3       35.74       48.57      7.71 o
  -7   1   3     2504.78     2376.70     16.89 o
  -6   1   3       16.58       26.16      4.77 o
  -5   1   3     2406.77     2371.73     12.15 o
  -4   1   3     1456.36     1423.98     10.18 o
  -3   1   3      165.10      181.92      7.80 o
  -2   1   3      150.81      180.11      9.10 o
  -1   1   3     9979.46     9582.34    150.00 o
   0   1   3       50.62       67.47      4.98 o
   1   1   3      467.55      477.57      6.43 o
   2   1   3       18.25       28.64      4.03 o
   3   1   3      323.87      315.49      7.68 o
   4   1   3      842.56      801.40     13.01 o
   5   1   3     2050.69     2025.89     18.30 o
   6   1   3      427.24      385.41     12.15 o
   7   1   3      582.18      589.93     15.34 o
   8   1   3     1086.49     1142.49     19.09 o
   9   1   3      192.84      174.60     12.94 o
  10   1   3      559.05      584.27     21.64 o
  11   1   3       13.31        5.02     18.60 o
  12   1   3      662.02      616.24     28.33 o
  13   1   3       39.44       53.02     23.97 o
  14   1   3      128.07      131.22     25.04 o
  15   1   3        4.13       14.17     27.59 o
 -18   2   3       26.46       19.74     37.70 o
 -17   2   3      163.58      128.23     33.28 o
 -16   2   3        1.04       -1.01     16.03 o
 -15   2   3      420.18      379.84     20.18 o
 -14   2   3      403.66      384.47     19.63 o
 -13   2   3      808.86      776.00     24.66 o
 -12   2   3     1732.35     1713.30     27.34 o
 -11   2   3        5.45       10.22     12.24 o
 -10   2   3      486.37      527.52     16.41 o
  -9   2   3      668.24      617.53     36.32 o
  -8   2   3     3022.37     2919.88     26.61 o
  -7   2   3       14.64       16.37      4.05 o
  -6   2   3     2540.70     2387.65     15.57 o
  -5   2   3      416.41      372.85     10.89 o
  -4   2   3      815.20      776.57     17.79 o
  -3   2   3       18.09       30.38      4.67 o
  -2   2   3      582.83      504.30     11.65 o
  -1   2   3      114.93       95.61      4.86 o
   0   2   3     1723.80     1696.71     15.94 o
   1   2   3       46.20       37.56      6.45 o
   2   2   3      527.20      495.98      8.50 o
   3   2   3     1292.41     1314.49     12.94 o
   4   2   3     3994.30     3925.61     20.59 o
   5   2   3     2114.83     2108.80     17.87 o
   6   2   3      622.76      582.32     11.82 o
   7   2   3     1217.60     1236.87     16.97 o
   8   2   3       46.65       36.20      9.85 o
   9   2   3     1021.49     1074.27     30.02 o
  10   2   3        0.27        3.43     15.91 o
  11   2   3     2095.15     2151.51     51.34 o
  12   2   3      124.16      117.82     21.73 o
  13   2   3      229.75      220.41     26.19 o
  14   2   3       64.23       61.25     36.44 o
  15   2   3       84.98       69.60     33.03 o
 -17   3   3       40.57       44.22     33.43 o
 -16   3   3       37.72       20.73     27.61 o
 -15   3   3       82.86       71.79     27.63 o
 -14   3   3      420.38      432.71     22.74 o
 -13   3   3      233.51      212.91     19.45 o
 -12   3   3     1293.35     1309.47     29.64 o
 -11   3   3      321.86      327.56     17.55 o
 -10   3   3       35.83       35.22     11.66 o
  -9   3   3      890.34      895.85     15.07 o
  -8   3   3      175.69      161.12     10.80 o
  -7   3   3     3719.88     3707.42     26.60 o
  -6   3   3      557.11      584.01     16.31 o
  -5   3   3     1100.11     1013.66     20.13 o
  -4   3   3      617.54      649.42     22.10 o
  -3   3   3     2143.46     2143.11     16.99 o
  -2   3   3      797.62      820.07     11.58 o
  -1   3   3     9913.63     9813.59     58.80 o
   0   3   3     1111.56     1225.26     12.68 o
   1   3   3     4192.83     4249.60     25.86 o
   2   3   3      134.65      131.05      8.58 o
   3   3   3      150.69      120.75      9.07 o
   4   3   3      698.07      699.85     14.80 o
   5   3   3     3653.32     3663.22     29.60 o
   6   3   3     2571.57     2467.03     24.34 o
   7   3   3       42.52       31.08      8.81 o
   8   3   3      373.82      367.62     15.82 o
   9   3   3      260.85      261.71     14.96 o
  10   3   3      495.95      504.48     29.14 o
  11   3   3       64.36       48.42     25.43 o
  12   3   3      651.66      657.02     50.31 o
  13   3   3       12.78       33.27     45.59 o
  14   3   3      124.79      127.13     42.65 o
  15   3   3        2.43       -2.27     13.51 o
 -16   4   3        3.45        0.10     20.65 o
 -15   4   3        9.69       28.26     31.52 o
 -14   4   3        0.03       -6.91     30.27 o
 -13   4   3        0.19        8.21     20.55 o
 -12   4   3       20.34       25.08     18.75 o
 -11   4   3      121.12      107.18     16.10 o
 -10   4   3       82.87       59.58     16.84 o
  -9   4   3       84.81       67.86     16.60 o
  -8   4   3      431.41      450.87     17.26 o
  -7   4   3       16.89       45.57     14.30 o
  -6   4   3       14.29        5.86     10.13 o
  -5   4   3      109.85       92.05      9.41 o
  -4   4   3       87.11       67.89     12.38 o
  -3   4   3        0.36       -0.89      2.23 o
  -2   4   3     1320.21     1327.34     11.51 o
  -1   4   3       68.64       63.97      6.52 o
   0   4   3      329.75      325.57     10.81 o
   1   4   3      284.66      297.01     11.49 o
   2   4   3      337.81      380.47     13.09 o
   3   4   3       49.93       33.18     14.18 o
   4   4   3      445.84      436.90     15.88 o
   5   4   3        1.49        7.75     12.63 o
   6   4   3        8.91       16.74     12.72 o
   7   4   3       17.75       26.37     14.12 o
   8   4   3      273.88      276.26     17.53 o
   9   4   3      109.51      104.22     24.46 o
  10   4   3       40.90       52.88     29.25 o
  11   4   3       26.87       28.15     25.49 o
  12   4   3        0.07       23.55     52.20 o
  13   4   3       20.49       21.12     42.19 o
  14   4   3        5.35       13.41     56.03 o
 -15   5   3       39.88       76.22     47.60 o
 -14   5   3        1.39       11.14     40.64 o
 -13   5   3        1.64       -0.19     12.47 o
 -12   5   3       60.16       63.69     33.28 o
 -11   5   3      144.95      107.96     27.00 o
 -10   5   3        1.95        7.04     24.48 o
  -9   5   3      455.78      452.70     33.09 o
  -8   5   3       85.39       72.82     18.17 o
  -7   5   3       17.64       40.36     17.89 o
  -6   5   3       12.39       16.64     15.74 o
  -5   5   3      154.67      149.09     13.47 o
  -4   5   3        1.59        1.31     11.02 o
  -3   5   3      663.38      650.18     12.74 o
  -2   5   3       32.29       34.63      6.64 o
  -1   5   3       73.00       71.27      7.48 o
   0   5   3      264.66      263.70     10.92 o
   1   5   3      387.57      376.39     14.20 o
   2   5   3      392.68      383.25     14.17 o
   3   5   3      856.56      855.56     21.52 o
   4   5   3      191.65      173.26     15.38 o
   5   5   3      480.37      449.39     20.33 o
   6   5   3      188.92      162.09     16.24 o
   7   5   3       32.60       37.24     15.58 o
   8   5   3      649.63      623.68     23.70 o
   9   5   3        5.33        2.37      8.10 o
  10   5   3      279.71      279.53     25.83 o
  11   5   3        1.61        0.06      4.64 o
  12   5   3       63.53       73.41     34.04 o
  13   5   3       18.06       25.24     45.33 o
 -14   6   3       56.07       69.38     47.55 o
 -13   6   3      195.68      181.94     39.89 o
 -12   6   3        8.40        2.42      9.22 o
 -11   6   3       25.74       18.66     34.26 o
 -10   6   3      415.51      464.26     53.73 o
  -9   6   3      249.77      239.87     29.96 o
  -8   6   3      398.28      396.07     25.50 o
  -7   6   3       44.13       31.78     16.80 o
  -6   6   3      703.78      748.70     23.13 o
  -5   6   3       26.45       19.34     13.64 o
  -4   6   3     1083.21     1150.21     25.43 o
  -3   6   3      113.53       92.82     16.28 o
  -2   6   3      675.27      708.67     17.46 o
  -1   6   3     1607.02     1650.63     24.23 o
   0   6   3     1619.59     1683.77     26.15 o
   1   6   3      122.17      129.04     16.36 o
   2   6   3      228.66      211.92     17.42 o
   3   6   3      124.08      106.44     28.91 o
   4   6   3      128.88       96.34     22.34 o
   5   6   3      957.48      981.77     31.31 o
   6   6   3      181.60      173.34     22.06 o
   7   6   3      649.56      673.11     29.51 o
   8   6   3        0.76        0.10     32.27 o
   9   6   3      371.00      395.33     34.10 o
  10   6   3       26.62       26.58     39.37 o
  11   6   3      212.84      243.47     45.07 o
  12   6   3        0.89       22.58     69.85 o
 -12   7   3      102.31      106.15     40.16 o
 -11   7   3       83.08       51.84     39.62 o
 -10   7   3        2.48        1.95     38.89 o
  -9   7   3      377.64      360.18     34.04 o
  -8   7   3      162.28      154.22     25.93 o
  -7   7   3      442.86      439.59     27.60 o
  -6   7   3       62.10       47.67     24.71 o
  -5   7   3      538.32      584.24     22.48 o
  -4   7   3      134.68      131.10     17.84 o
  -3   7   3      257.39      270.67     18.46 o
  -2   7   3      234.95      242.19     26.37 o
  -1   7   3      454.32      477.53     42.83 o
   0   7   3      318.81      308.96     21.82 o
   1   7   3      285.26      286.68     22.31 o
   2   7   3      350.00      415.90     29.99 o
   3   7   3       67.84       44.38     25.57 o
   4   7   3      235.33      238.68     32.02 o
   5   7   3      123.23      109.47     24.83 o
   6   7   3      144.45      117.01     26.82 o
   7   7   3        0.89       -5.82     20.43 o
   8   7   3       63.96       89.25     38.56 o
   9   7   3        8.62       25.75     44.54 o
  10   7   3       86.54      136.47     50.74 o
 -10   8   3        7.39       -0.28     37.66 o
  -9   8   3       10.72       19.59     44.84 o
  -8   8   3       24.52       34.00     34.18 o
  -7   8   3       10.56        3.36     22.11 o
  -6   8   3       41.99       35.27     30.20 o
  -5   8   3       17.54       45.04     30.45 o
  -4   8   3       21.81       34.23     23.84 o
  -3   8   3       19.85       30.62     23.72 o
  -2   8   3        1.03       14.78     27.18 o
  -1   8   3      105.05       86.93     29.88 o
   0   8   3       71.34       51.81     34.42 o
   1   8   3       14.49       27.80     34.43 o
   2   8   3       16.13       -5.76     22.87 o
   3   8   3        8.29        3.30     16.85 o
   4   8   3       44.76       58.04     38.36 o
   5   8   3       67.92       83.96     39.77 o
   6   8   3       18.52       17.24     64.48 o
   7   8   3        2.90       27.85     70.41 o
  -5   9   3       74.76       61.39     47.23 o
  -4   9   3        1.00       28.34     46.84 o
  -3   9   3       47.88       41.69     57.39 o
  -2   9   3        0.15        3.73     36.35 o
  -1   9   3        1.46       30.47     42.92 o
   0   9   3        1.40       10.26     40.38 o
   1   9   3        1.00      -16.86     48.00 o
   2   9   3        8.65        5.49     64.84 o
   3   9   3        9.36       46.74     62.36 o
 -18   0   4       29.54       39.42     70.16 o
 -17   0   4      599.46      618.80     40.02 o
 -16   0   4      147.33      115.80     25.94 o
 -15   0   4      895.49      882.50     38.27 o
 -14   0   4      880.99      883.93     37.59 o
 -13   0   4     1251.83     1276.76     31.32 o
 -12   0   4     1126.69     1176.46     28.56 o
 -11   0   4     1707.75     1704.06     35.22 o
 -10   0   4     2372.12     2384.59     63.15 o
  -9   0   4      183.57      159.45     12.97 o
  -8   0   4     3270.82     3166.44     32.00 o
  -7   0   4        6.92       12.56      8.23 o
  -6   0   4     9040.19     9383.97     55.94 o
  -5   0   4     1025.47      983.78     14.97 o
  -4   0   4    20802.76    20478.28    178.01 o
  -3   0   4     1391.83     1482.82     14.03 o
  -2   0   4    22478.26    22019.37    199.77 o
  -1   0   4     7058.44     6526.15     79.57 o
   0   0   4     3724.05     3717.33     24.67 o
   1   0   4     1727.00     1695.80     17.76 o
   2   0   4     2752.05     2746.27     28.37 o
   3   0   4     2162.74     1949.44     31.54 o
   4   0   4     4940.21     4843.45    141.39 o
   5   0   4     4272.09     4149.84     67.44 o
   6   0   4      482.86      547.43     39.88 o
   7   0   4     1783.78     1844.12     46.99 o
   8   0   4       23.12       32.30     23.77 o
   9   0   4      865.05      937.46     37.47 o
  10   0   4       50.34       36.13     23.97 o
  11   0   4     1483.65     1418.27     47.96 o
  12   0   4       62.32       74.78     26.45 o
  13   0   4      212.20      191.77     33.78 o
  14   0   4       19.25       33.53     36.90 o
  15   0   4        4.80       13.87     42.19 o
 -18   1   4      172.77      183.73     36.59 o
 -17   1   4        2.27       16.75     36.90 o
 -16   1   4        5.13        6.52     11.53 o
 -15   1   4      148.96      156.99     17.45 o
 -14   1   4      347.74      367.11     16.47 o
 -13   1   4     1080.15     1131.61     22.21 o
 -12   1   4     2583.81     2580.49     25.54 o
 -11   1   4      106.25       99.22      9.80 o
 -10   1   4       29.91       32.81      7.75 o
  -9   1   4      832.80      808.67     13.72 o
  -8   1   4      433.00      480.77      9.44 o
  -7   1   4     7688.85     7966.87     31.41 o
  -6   1   4      718.58      770.75      9.02 o
  -5   1   4       43.00       50.73      4.35 o
  -4   1   4     1570.24     1604.48     12.50 o
  -3   1   4     3848.57     4036.19     22.80 o
  -2   1   4       11.80       13.63      3.61 o
  -1   1   4    11691.14    11828.67     48.34 o
   0   1   4     7203.71     7076.54     38.70 o
   1   1   4     3973.82     4074.36     23.77 o
   2   1   4      297.37      262.34      9.44 o
   3   1   4       21.34       12.82      4.92 o
   4   1   4     2586.62     2461.43     20.52 o
   5   1   4        0.87        9.37      6.32 o
   6   1   4     1206.10     1107.66     18.40 o
   7   1   4        6.00       21.31      9.41 o
   8   1   4      239.78      279.89     16.59 o
   9   1   4      502.25      491.75     19.07 o
  10   1   4      152.18      151.45     17.23 o
  11   1   4      204.21      183.60     22.62 o
  12   1   4      797.79      760.20     32.32 o
  13   1   4      168.31      143.43     25.94 o
  14   1   4       98.57      104.17     26.58 o
  15   1   4       74.47       74.10     35.64 o
 -18   2   4        0.02        3.89     57.50 o
 -17   2   4       57.22       82.30     27.53 o
 -16   2   4       17.52       11.73     20.73 o
 -15   2   4       42.43       38.93     20.45 o
 -14   2   4       97.04       85.39     14.98 o
 -13   2   4        1.67        1.13      9.91 o
 -12   2   4       36.31       36.73     11.63 o
 -11   2   4       60.04       35.21     11.32 o
 -10   2   4     1218.59     1209.39     20.96 o
  -9   2   4      129.39      109.18      7.44 o
  -8   2   4        0.10        5.47      4.89 o
  -7   2   4      242.84      260.03      6.54 o
  -6   2   4     1160.94     1259.60     13.19 o
  -5   2   4      985.44      974.73     18.52 o
  -4   2   4       79.24       70.99      5.82 o
  -3   2   4     3464.93     3729.91     28.39 o
  -2   2   4     2947.38     3140.24     19.82 o
  -1   2   4     3589.02     3794.25     22.75 o
   0   2   4        0.43        5.87      7.34 o
   1   2   4        2.44        5.34      5.29 o
   2   2   4       98.93       97.82      6.24 o
   3   2   4      147.50      130.43      7.04 o
   4   2   4       78.48       83.27      7.61 o
   5   2   4       70.65       75.94      6.82 o
   6   2   4       19.30       26.54      7.70 o
   7   2   4      503.44      502.40     13.55 o
   8   2   4        0.06       -3.02     13.01 o
   9   2   4      129.15      125.33     17.68 o
  10   2   4      173.16      138.59     17.97 o
  11   2   4       17.64       17.75     21.19 o
  12   2   4       12.10       24.38     23.85 o
  13   2   4        8.29        3.71     12.38 o
  14   2   4       12.47        6.12     18.21 o
  15   2   4       12.40        1.92      8.05 o
 -17   3   4       23.20        2.62     10.78 o
 -16   3   4      173.97      148.40     25.32 o
 -15   3   4        3.56       10.70     23.99 o
 -14   3   4      244.06      226.75     20.66 o
 -13   3   4       70.21       68.45     17.88 o
 -12   3   4        3.31       -0.02      2.77 o
 -11   3   4      453.99      434.48     19.41 o
 -10   3   4       16.32       17.33     12.70 o
  -9   3   4     1148.21     1108.20     23.95 o
  -8   3   4       68.37       67.62      8.34 o
  -7   3   4     1375.05     1363.09     23.37 o
  -6   3   4      731.88      736.30     17.35 o
  -5   3   4     3398.96     3498.63     29.07 o
  -4   3   4     3535.74     3604.76     21.29 o
  -3   3   4     2545.99     2513.05     16.08 o
  -2   3   4     1609.03     1578.60     11.48 o
  -1   3   4     3801.94     3887.61     21.55 o
   0   3   4      509.43      528.63     11.53 o
   1   3   4      368.20      433.66     12.51 o
   2   3   4     1339.52     1292.88     16.62 o
   3   3   4        1.40        6.53      9.08 o
   4   3   4      985.89      968.07     15.05 o
   5   3   4      777.54      780.94     15.38 o
   6   3   4      561.80      579.86     14.08 o
   7   3   4        0.31        5.40      7.52 o
   8   3   4     1653.69     1650.64     24.05 o
   9   3   4        4.48        0.99     14.19 o
  10   3   4       83.67       96.65     20.07 o
  11   3   4       20.53        0.37      6.74 o
  12   3   4       37.02       38.35     26.32 o
  13   3   4       14.88       29.72     30.37 o
  14   3   4       41.14       27.94     37.61 o
 -17   4   4      134.51      129.56     34.56 o
 -16   4   4       10.37       13.34     29.13 o
 -15   4   4      244.75      230.80     30.54 o
 -14   4   4      195.79      189.29     22.32 o
 -13   4   4      234.16      226.04     20.86 o
 -12   4   4      202.07      211.43     18.05 o
 -11   4   4       16.07        6.22     18.48 o
 -10   4   4     2097.09     2193.82     41.45 o
  -9   4   4     1052.24     1011.65     29.67 o
  -8   4   4     2701.56     2829.21     36.55 o
  -7   4   4       26.71       37.11     15.90 o
  -6   4   4     1056.23     1101.25     26.49 o
  -5   4   4      387.40      404.07     10.93 o
  -4   4   4     2836.05     2634.95     22.80 o
  -3   4   4      135.06       89.25     14.74 o
  -2   4   4     3898.65     3839.74     23.55 o
  -1   4   4     3127.75     3236.65     23.65 o
   0   4   4     4128.17     4435.37     31.47 o
   1   4   4      625.83      582.02     31.29 o
   2   4   4     2124.09     2105.62     33.56 o
   3   4   4     3258.43     3363.63     52.82 o
   4   4   4      897.15      894.67     20.42 o
   5   4   4     2511.32     2632.51     33.08 o
   6   4   4      289.77      317.65     17.55 o
   7   4   4      427.72      445.41     19.54 o
   8   4   4       26.51       31.43     16.40 o
   9   4   4      782.92      823.51     30.45 o
  10   4   4        4.25       16.14     28.38 o
  11   4   4      678.88      691.92     53.17 o
  12   4   4       52.14       45.43     53.74 o
  13   4   4       99.88       96.33     43.09 o
 -16   5   4       37.22       45.91     46.88 o
 -15   5   4       43.17       28.92     58.53 o
 -14   5   4       99.61      107.80     36.63 o
 -13   5   4      107.54      104.18     33.43 o
 -12   5   4       49.23       44.31     26.96 o
 -11   5   4      148.51      133.92     28.45 o
 -10   5   4      302.12      273.70     26.67 o
  -9   5   4       43.70       61.05     18.70 o
  -8   5   4      217.12      209.56     20.23 o
  -7   5   4     1493.58     1571.66     27.89 o
  -6   5   4       62.59       52.10     12.93 o
  -5   5   4      241.31      261.28     14.94 o
  -4   5   4      386.06      402.06     22.09 o
  -3   5   4      468.19      485.94     11.93 o
  -2   5   4      445.08      424.22     10.53 o
  -1   5   4     2572.00     2608.48     32.17 o
   0   5   4       39.49       40.62      9.64 o
   1   5   4      207.36      210.44     12.52 o
   2   5   4      433.85      445.66     17.39 o
   3   5   4       28.18       13.03     13.17 o
   4   5   4     1116.47     1153.07     24.10 o
   5   5   4      354.57      326.98     17.60 o
   6   5   4      881.66      860.77     21.44 o
   7   5   4        4.28        1.44      7.22 o
   8   5   4      716.25      756.43     25.18 o
   9   5   4       13.56        2.60     18.25 o
  10   5   4      328.93      348.16     28.85 o
  11   5   4       37.02       35.41     32.68 o
  12   5   4      103.85      103.24     46.97 o
 -14   6   4        9.02       -3.44      7.18 o
 -13   6   4       11.27       -3.57     50.83 o
 -12   6   4       13.82       11.12     37.96 o
 -11   6   4       11.47       14.57     30.90 o
 -10   6   4       95.13       97.43     31.49 o
  -9   6   4        0.01        4.66     19.24 o
  -8   6   4       60.81       46.66     21.09 o
  -7   6   4       15.49       10.87     18.77 o
  -6   6   4       40.59       35.01     14.75 o
  -5   6   4       70.42       48.13     14.37 o
  -4   6   4       87.04       71.09     16.30 o
  -3   6   4        0.89        6.42     14.07 o
  -2   6   4      443.74      413.71     15.46 o
  -1   6   4       11.48       16.53     12.86 o
   0   6   4        1.27        5.74     15.77 o
   1   6   4       37.23       24.67     15.44 o
   2   6   4       56.72       55.07     19.56 o
   3   6   4       31.80       36.51     20.46 o
   4   6   4      232.12      197.66     20.84 o
   5   6   4       18.99        3.80     17.54 o
   6   6   4       98.70       82.69     20.72 o
   7   6   4        5.88        2.27      8.89 o
   8   6   4       13.65       31.25     33.56 o
   9   6   4       23.76       19.95     36.18 o
  10   6   4        2.91       -4.15     25.62 o
  11   6   4       45.36       13.37     64.63 o
 -12   7   4       41.86       49.45     43.12 o
 -11   7   4      100.80      108.19     37.73 o
 -10   7   4       84.19       55.92     35.45 o
  -9   7   4       80.27       73.33     27.29 o
  -8   7   4       63.84       59.08     26.20 o
  -7   7   4       91.12       77.29     22.86 o
  -6   7   4        3.60        9.18     30.87 o
  -5   7   4      435.39      422.75     21.65 o
  -4   7   4       13.32        3.65     11.74 o
  -3   7   4      105.53       86.74     19.02 o
  -2   7   4        0.48        2.81     14.56 o
  -1   7   4       60.74       83.24     34.60 o
   0   7   4       11.63        2.28     16.82 o
   1   7   4      454.54      498.90     30.52 o
   2   7   4      544.94      514.60     42.41 o
   3   7   4       34.60       52.42     38.28 o
   4   7   4       29.27       26.65     29.61 o
   5   7   4       95.72       99.32     25.17 o
   6   7   4       16.61       31.97     28.44 o
   7   7   4        5.93       19.19     39.12 o
   8   7   4      115.08      107.50     43.98 o
   9   7   4        0.10       14.58     49.08 o
 -10   8   4      119.11      101.81     45.47 o
  -9   8   4        9.37       21.46     41.52 o
  -8   8   4       80.97      142.83     33.26 o
  -7   8   4       47.46       47.23     28.89 o
  -6   8   4      141.23      161.28     29.90 o
  -5   8   4        0.97        4.02     24.30 o
  -4   8   4      301.53      304.48     23.35 o
  -3   8   4        7.73        7.23      9.64 o
  -2   8   4       22.25       33.43     30.06 o
  -1   8   4      116.55       98.34     33.78 o
   0   8   4      218.95      211.43     35.98 o
   1   8   4       11.22        1.95     48.45 o
   2   8   4       85.46       69.87     33.26 o
   3   8   4       73.52       68.09     52.76 o
   4   8   4       43.34       51.96     37.98 o
   5   8   4      190.73      208.86     42.13 o
   6   8   4       17.92       67.29     65.78 o
   7   8   4      119.56      152.06     74.29 o
  -5   9   4       79.40       94.52     44.50 o
  -4   9   4        0.07       16.12     45.71 o
  -3   9   4        7.97       16.60     69.97 o
  -2   9   4        5.56       28.99     41.73 o
  -1   9   4       98.65      141.55     43.37 o
   0   9   4       33.31       30.12     69.82 o
   1   9   4       10.58       -6.45     30.05 o
   2   9   4       11.98       36.84     72.61 o
 -18   1   5      100.25      154.64     46.06 o
 -17   1   5       14.30        8.11     15.59 o
 -16   1   5       90.26       72.46     21.14 o
 -15   1   5      264.52      262.36     18.45 o
 -14   1   5      169.71      168.19     16.96 o
 -13   1   5     1386.28     1353.30     23.82 o
 -12   1   5       20.88       25.35      9.32 o
 -11   1   5      170.00      157.05      9.12 o
 -10   1   5       91.92       99.20      7.84 o
  -9   1   5     1185.65     1135.50     15.84 o
  -8   1   5      138.71      144.75      7.03 o
  -7   1   5     3092.43     3099.82     29.53 o
  -6   1   5       37.01       55.05      4.35 o
  -5   1   5       29.00       13.72      4.75 o
  -4   1   5      333.96      375.08      9.33 o
  -3   1   5        6.96        4.56      7.72 o
  -2   1   5     3872.76     4092.33     16.81 o
  -1   1   5    22387.11    22592.12    218.23 o
   0   1   5     2967.63     3000.41     17.29 o
   1   1   5      604.72      564.98      9.65 o
   2   1   5      367.36      344.41     10.21 o
   3   1   5     1319.76     1339.27     13.89 o
   4   1   5     2523.79     2360.48     18.97 o
   5   1   5     1035.38     1069.26     15.12 o
   6   1   5     1543.25     1587.70     21.21 o
   7   1   5       27.76       21.97      9.79 o
   8   1   5     1411.32     1471.56     31.52 o
   9   1   5       49.17       42.96     14.19 o
  10   1   5      704.97      665.88     22.95 o
  11   1   5      118.12       92.52     19.59 o
  12   1   5      155.17      144.07     24.51 o
  13   1   5       90.67       68.47     28.84 o
  14   1   5       17.55       22.89     31.65 o
 -18   2   5      114.15      100.39     36.70 o
 -17   2   5       73.85       58.28     24.09 o
 -16   2   5      184.06      162.03     20.58 o
 -15   2   5      153.26      124.63    111.10 o
 -14   2   5      494.47      447.47     20.28 o
 -13   2   5      199.16      197.79     15.94 o
 -12   2   5      156.65      164.72     14.03 o
 -11   2   5        2.49       -3.64     10.44 o
 -10   2   5     2287.16     2312.00     26.21 o
  -9   2   5       38.90       36.79      5.81 o
  -8   2   5      572.29      561.17     11.74 o
  -7   2   5      167.87      147.59      6.60 o
  -6   2   5      251.17      203.03      7.98 o
  -5   2   5        1.28        3.79      4.69 o
  -4   2   5     8155.67     8057.18     65.43 o
  -3   2   5      666.02      633.65     15.38 o
  -2   2   5     1910.63     1889.47     50.88 o
  -1   2   5     1356.48     1351.77     14.99 o
   0   2   5     3717.81     3773.23     30.95 o
   1   2   5     2642.40     2744.56     24.77 o
   2   2   5     1966.43     1836.11     15.76 o
   3   2   5     6549.97     6417.42     31.40 o
   4   2   5      623.15      655.71     13.06 o
   5   2   5     3754.63     3744.21     23.79 o
   6   2   5       68.06       68.32      8.16 o
   7   2   5     1726.05     1766.18     26.25 o
   8   2   5       55.76       39.03     12.91 o
   9   2   5     1812.48     1929.41     30.68 o
  10   2   5      802.78      776.46     26.09 o
  11   2   5      667.68      688.80     32.19 o
  12   2   5      292.31      286.33     34.66 o
  13   2   5      122.50      131.06     38.01 o
  14   2   5       88.16       89.64     43.17 o
 -18   3   5      145.22      149.08     37.10 o
 -17   3   5        4.33       -2.75     34.30 o
 -16   3   5       41.95       31.46     23.74 o
 -15   3   5       78.83       79.47     20.00 o
 -14   3   5      439.90      439.27     20.63 o
 -13   3   5      882.76      869.24     26.16 o
 -12   3   5      724.97      734.40     23.67 o
 -11   3   5        4.13       11.83     12.73 o
 -10   3   5       28.52       22.87     12.59 o
  -9   3   5     1983.50     2041.25     27.33 o
  -8   3   5      225.27      217.41     10.12 o
  -7   3   5     5483.91     5575.45     57.90 o
  -6   3   5      258.67      232.48     10.14 o
  -5   3   5     1548.28     1522.05     19.76 o
  -4   3   5       37.31       32.80      5.80 o
  -3   3   5     5473.23     5527.24     29.30 o
  -2   3   5     1456.34     1484.10     17.56 o
  -1   3   5     5004.59     5114.65     30.41 o
   0   3   5     3005.93     3136.89     34.16 o
   1   3   5      165.88      137.68     10.52 o
   2   3   5      634.15      583.11     13.62 o
   3   3   5      679.90      673.94     15.62 o
   4   3   5     3095.29     3026.34     24.69 o
   5   3   5      253.46      246.98     11.06 o
   6   3   5     2894.18     2921.93     26.27 o
   7   3   5      520.41      501.09     14.49 o
   8   3   5       25.88       30.80     15.08 o
   9   3   5       11.49       -1.62     14.47 o
  10   3   5      880.20      873.62     33.16 o
  11   3   5       69.25       70.20     20.49 o
  12   3   5      115.18      116.79     28.22 o
  13   3   5       41.06       42.68     33.29 o
  14   3   5        4.95       11.97     47.83 o
 -17   4   5        0.96        0.58     13.97 o
 -16   4   5       19.59       24.64     35.14 o
 -15   4   5       64.32       54.63     24.19 o
 -14   4   5        6.94        4.85     19.70 o
 -13   4   5       23.86       13.38     12.44 o
 -12   4   5        7.31        7.75     24.57 o
 -11   4   5        1.26       18.15     19.04 o
 -10   4   5       18.20       21.65     15.25 o
  -9   4   5       96.71       93.32     13.75 o
  -8   4   5      150.69      153.06     14.78 o
  -7   4   5       11.21       22.75     13.15 o
  -6   4   5        0.83       -0.75      7.23 o
  -5   4   5      113.88      111.24      5.62 o
  -4   4   5      128.28      110.04     13.43 o
  -3   4   5      748.88      774.44     14.30 o
  -2   4   5        4.84        4.34      3.36 o
  -1   4   5      215.04      204.01      7.84 o
   0   4   5      238.89      226.01      7.55 o
   1   4   5      748.22      780.85     22.16 o
   2   4   5      389.54      395.51     15.57 o
   3   4   5       11.06       14.66     14.65 o
   4   4   5        0.43       16.68     11.53 o
   5   4   5        2.72        9.44     13.54 o
   6   4   5      370.85      357.55     18.65 o
   7   4   5      122.81      103.78     16.03 o
   8   4   5       14.45       20.74     18.06 o
   9   4   5       13.11       32.42     29.01 o
  10   4   5       45.53       44.71     32.67 o
  11   4   5       13.89        6.92     46.47 o
  12   4   5        0.13       15.22     54.15 o
  13   4   5        0.36       10.66     60.98 o
 -16   5   5       29.02       49.21     42.93 o
 -15   5   5       41.86       51.51     39.53 o
 -14   5   5        4.34       30.80     31.27 o
 -13   5   5       47.02       43.13     35.19 o
 -12   5   5       12.49       12.87     27.99 o
 -11   5   5      453.51      517.09     43.35 o
 -10   5   5       58.25       60.40     20.52 o
  -9   5   5       44.50       44.69     18.61 o
  -8   5   5       79.43       71.68     17.58 o
  -7   5   5      142.81      126.21     13.93 o
  -6   5   5      135.61      122.38     14.63 o
  -5   5   5      493.64      505.56     19.80 o
  -4   5   5       65.33       59.88      9.89 o
  -3   5   5      475.20      467.77     12.86 o
  -2   5   5      636.29      618.11     12.42 o
  -1   5   5     1466.41     1432.56     19.02 o
   0   5   5       64.38       57.79     11.82 o
   1   5   5      562.19      542.68     18.22 o
   2   5   5      560.49      561.15     19.83 o
   3   5   5      248.89      260.65     18.28 o
   4   5   5      810.69      847.97     24.94 o
   5   5   5      334.39      315.53     20.70 o
   6   5   5      320.31      331.79     18.65 o
   7   5   5      143.01      147.39     21.61 o
   8   5   5      426.22      425.28     25.90 o
   9   5   5        0.73        0.90      6.99 o
  10   5   5       47.21       60.87     37.39 o
  11   5   5       87.53       87.77     41.33 o
  12   5   5       56.87       72.30     44.46 o
 -14   6   5       66.99       62.04     47.46 o
 -13   6   5      161.98      134.81     41.27 o
 -12   6   5      120.16      115.63     33.36 o
 -11   6   5        0.97       -0.88      5.66 o
 -10   6   5      642.01      670.98     32.53 o
  -9   6   5        0.48        5.04     17.05 o
  -8   6   5      458.01      518.43     26.99 o
  -7   6   5        2.06        1.31      6.57 o
  -6   6   5      751.12      787.91     22.80 o
  -5   6   5       22.00       30.86     16.59 o
  -4   6   5     1730.09     1736.88     43.32 o
  -3   6   5      422.61      423.81     17.83 o
  -2   6   5      539.92      565.18     18.25 o
  -1   6   5      323.44      338.80     19.52 o
   0   6   5      999.71     1037.42     32.01 o
   1   6   5      129.82      130.16     20.00 o
   2   6   5      193.85      184.69     22.00 o
   3   6   5     1312.86     1294.51     53.76 o
   4   6   5       29.56       44.88     20.89 o
   5   6   5     1069.55     1131.63     34.37 o
   6   6   5       14.41       11.87     14.29 o
   7   6   5      389.03      445.35     28.02 o
   8   6   5        0.31       -3.79     28.36 o
   9   6   5      244.62      214.35     40.11 o
  10   6   5       64.65       67.10     41.75 o
  11   6   5       72.25      108.05     71.22 o
 -13   7   5      169.50      154.60     48.71 o
 -12   7   5        2.87       21.26     60.68 o
 -11   7   5      178.60      173.28     38.73 o
 -10   7   5       52.01       55.62     27.56 o
  -9   7   5      261.14      278.48     29.30 o
  -8   7   5        4.20       -2.35     15.49 o
  -7   7   5      407.14      465.87     38.41 o
  -6   7   5       69.46       48.72     24.55 o
  -5   7   5      184.00      183.94     18.07 o
  -4   7   5       14.55       21.29     21.83 o
  -3   7   5      112.42      104.48     19.45 o
  -2   7   5      399.39      350.53     45.61 o
  -1   7   5      980.77      980.28     39.70 o
   0   7   5      182.53      185.17     34.79 o
   1   7   5        9.77       11.84     36.67 o
   2   7   5       29.15       28.82     37.01 o
   3   7   5       99.70       68.01     39.30 o
   4   7   5      332.34      343.09     33.81 o
   5   7   5      195.68      176.56     27.07 o
   6   7   5       74.37       97.81     28.67 o
   7   7   5       24.30       26.96     39.74 o
   8   7   5       65.51       80.33     42.76 o
   9   7   5       16.13       42.85     43.91 o
 -10   8   5       11.75       32.47     43.34 o
  -9   8   5        5.81       22.13     34.60 o
  -8   8   5       70.86       76.32     32.10 o
  -7   8   5       23.81       35.87     30.81 o
  -6   8   5        4.93       25.46     28.07 o
  -5   8   5       64.05       42.86     27.86 o
  -4   8   5        6.00       -2.14      5.06 o
  -3   8   5       36.93       48.68     26.94 o
  -2   8   5       35.58       13.10     25.45 o
  -1   8   5        0.09      -12.58     38.81 o
   0   8   5        2.27       -8.73     29.72 o
   1   8   5        6.46      -13.94     27.87 o
   2   8   5       93.37       98.42     49.89 o
   3   8   5       24.90       21.39     52.89 o
   4   8   5        3.38        1.47     22.09 o
   5   8   5       28.23       38.94     42.90 o
   6   8   5       14.75       26.45     69.38 o
  -5   9   5       46.26       49.02     49.85 o
  -4   9   5        1.66       15.57     66.49 o
  -3   9   5       34.40       50.27     64.14 o
  -2   9   5        0.28       32.50     66.53 o
  -1   9   5        4.00       16.02     70.48 o
   0   9   5       16.87      -10.86     31.38 o
   1   9   5        6.55      -15.58     48.91 o
   2   9   5       47.93       32.35     70.79 o
 -19   0   6      270.43      290.65     49.76 o
 -18   0   6       60.99       67.32     44.43 o
 -17   0   6      157.94      117.71     34.23 o
 -16   0   6      144.29      147.61     22.61 o
 -15   0   6     1108.28     1110.58     41.59 o
 -14   0   6      489.13      474.20     22.30 o
 -13   0   6     2885.56     3004.37     42.54 o
 -12   0   6      177.31      166.83     15.49 o
 -11   0   6      402.79      384.64     17.55 o
 -10   0   6     5744.78     5831.37     47.71 o
  -9   0   6       72.71       65.99     11.50 o
  -8   0   6     6194.41     6254.36     42.89 o
  -7   0   6      956.85      991.45     17.58 o
  -6   0   6     3424.29     2960.53     29.57 o
  -5   0   6     2606.36     2735.07     45.72 o
  -4   0   6    10002.22     9647.53     51.39 o
  -3   0   6      181.08      147.66      9.11 o
  -2   0   6     3119.12     3296.96     23.97 o
  -1   0   6    12264.25    12810.21     85.25 o
   0   0   6      170.20      140.16      9.08 o
   1   0   6     2325.86     2173.53     23.38 o
   2   0   6        6.64       10.40      8.80 o
   3   0   6     5675.98     5609.62     58.24 o
   4   0   6      409.58      425.42     21.23 o
   5   0   6     3030.13     3153.75     81.36 o
   6   0   6       83.80       86.68     23.11 o
   7   0   6     1821.28     1925.94     66.51 o
   8   0   6      235.79      182.74     24.73 o
   9   0   6      504.49      546.83     33.27 o
  10   0   6        1.71       11.63     36.48 o
  11   0   6      934.69      904.93     42.97 o
  12   0   6      167.81      134.53     33.44 o
  13   0   6      109.41      100.82     38.64 o
  14   0   6      196.17      196.24     43.10 o
 -19   1   6       16.44       21.55     45.78 o
 -18   1   6      129.07      111.55     34.20 o
 -17   1   6       45.61       36.14     24.24 o
 -16   1   6      104.52       92.46     22.94 o
 -15   1   6      219.88      222.72     17.46 o
 -14   1   6      214.45      208.27     15.96 o
 -13   1   6      566.36      588.78     15.98 o
 -12   1   6      237.18      212.26     11.51 o
 -11   1   6        6.91        1.84      2.69 o
 -10   1   6       30.75       35.55      7.85 o
  -9   1   6     3422.90     3458.82     23.00 o
  -8   1   6      450.88      445.09      8.52 o
  -7   1   6     3529.34     3461.01     20.47 o
  -6   1   6      791.92      820.73     10.72 o
  -5   1   6     1251.27     1432.06     20.15 o
  -4   1   6     6380.69     6429.56     37.32 o
  -3   1   6     3213.26     3221.95     15.87 o
  -2   1   6    17395.71    17882.56     95.52 o
  -1   1   6      318.40      346.29      9.06 o
   0   1   6     1027.71     1035.95     12.04 o
   1   1   6     1231.81     1449.35     18.02 o
   2   1   6     2385.13     2241.39     20.87 o
   3   1   6      111.23      106.09      9.20 o
   4   1   6     4133.51     4183.18     24.63 o
   5   1   6      288.47      287.75     10.21 o
   6   1   6      291.62      341.44     18.88 o
   7   1   6     1184.53     1144.30     27.09 o
   8   1   6      339.77      341.66     17.50 o
   9   1   6      557.13      525.77     20.46 o
  10   1   6     1299.81     1330.87     29.40 o
  11   1   6       94.18       77.47     21.76 o
  12   1   6       60.83       65.50     26.95 o
  13   1   6       23.55       24.21     35.64 o
  14   1   6        6.36       -4.17     27.61 o
 -18   2   6        7.64       17.48     33.75 o
 -17   2   6       30.16       39.43     24.46 o
 -16   2   6        7.29        8.68     21.66 o
 -15   2   6      121.10       98.20     16.76 o
 -14   2   6       17.85       18.71     15.23 o
 -13   2   6      289.18      287.25     17.17 o
 -12   2   6      108.46       84.24     12.73 o
 -11   2   6      405.78      409.85     16.56 o
 -10   2   6        1.11        4.61      6.60 o
  -9   2   6      164.46      171.83      8.92 o
  -8   2   6     1051.94     1107.97     13.40 o
  -7   2   6        4.07        4.61      7.47 o
  -6   2   6      280.24      329.78     13.66 o
  -5   2   6        5.49       12.21      8.41 o
  -4   2   6      128.90      122.31      9.67 o
  -3   2   6       84.71       75.97      5.17 o
  -2   2   6      126.73      132.98      7.05 o
  -1   2   6      108.23      120.02      7.58 o
   0   2   6        1.33        5.77      7.62 o
   1   2   6      803.03      831.10     16.70 o
   2   2   6     1268.00     1303.53     14.30 o
   3   2   6       81.96       78.45      8.25 o
   4   2   6      651.07      677.03     14.54 o
   5   2   6       79.20       72.41     10.32 o
   6   2   6       36.47       36.69     11.44 o
   7   2   6        3.25        1.15     14.11 o
   8   2   6        2.41        0.19      2.56 o
   9   2   6      150.92      119.00     14.40 o
  10   2   6        5.90        4.48     17.78 o
  11   2   6        4.03        0.39     14.90 o
  12   2   6        0.04        1.17     20.05 o
  13   2   6       14.30       25.70     31.90 o
  14   2   6       10.20       43.61     36.64 o
 -18   3   6       48.75       45.83     32.22 o
 -17   3   6        1.54        4.45     20.75 o
 -16   3   6       87.72       83.13     22.89 o
 -15   3   6       61.91       71.59     19.60 o
 -14   3   6      117.82       98.85     17.71 o
 -13   3   6      705.94      729.88     25.18 o
 -12   3   6       14.51       20.79     15.08 o
 -11   3   6      870.97      862.62     24.51 o
 -10   3   6       27.63       33.18     13.31 o
  -9   3   6      891.21      935.00     19.84 o
  -8   3   6      372.79      379.35     14.67 o
  -7   3   6     1857.66     1793.78     27.18 o
  -6   3   6      559.29      559.15     13.98 o
  -5   3   6     6617.81     6630.38     27.68 o
  -4   3   6       59.99       71.60      8.25 o
  -3   3   6     1415.91     1441.85     17.52 o
  -2   3   6     1688.75     1701.13     39.51 o
  -1   3   6     1607.52     1565.86     24.47 o
   0   3   6      882.11      830.37     13.50 o
   1   3   6      429.02      371.97     12.88 o
   2   3   6     1101.41     1150.36     18.46 o
   3   3   6        1.14       -2.61      8.97 o
   4   3   6     2551.30     2577.62     36.04 o
   5   3   6       27.83       28.92     10.22 o
   6   3   6      101.85       75.18     13.45 o
   7   3   6        8.79        9.53     11.01 o
   8   3   6      194.04      180.21     16.05 o
   9   3   6       87.45       74.24     18.02 o
  10   3   6       64.88       49.28     20.65 o
  11   3   6      159.26      133.08     23.72 o
  12   3   6       15.81       20.39     30.05 o
  13   3   6       95.17      116.35     32.47 o
 -17   4   6       77.35       92.56     34.28 o
 -16   4   6      176.98      174.28     25.74 o
 -15   4   6       31.60       37.34     22.03 o
 -14   4   6      529.02      580.47     26.32 o
 -13   4   6      384.74      386.66     25.35 o
 -12   4   6      949.19      947.43     31.30 o
 -11   4   6       34.90       33.12     18.59 o
 -10   4   6     1358.33     1458.49     29.68 o
  -9   4   6      409.04      409.90     18.77 o
  -8   4   6     3325.05     3429.25     40.48 o
  -7   4   6       95.20      113.69     12.50 o
  -6   4   6     2713.35     2734.06     39.98 o
  -5   4   6     1112.36     1122.14     12.62 o
  -4   4   6     3311.37     3404.01     22.02 o
  -3   4   6     2016.41     1978.02     30.15 o
  -2   4   6     3081.38     3041.54     23.67 o
  -1   4   6     2100.30     2149.34     22.68 o
   0   4   6     2700.82     2632.93     21.22 o
   1   4   6     2764.84     2734.66     30.68 o
   2   4   6       77.47       63.55     12.06 o
   3   4   6     1717.40     1755.09     26.48 o
   4   4   6      147.32      135.15     13.22 o
   5   4   6      732.55      750.99     19.65 o
   6   4   6        1.06        4.50      7.01 o
   7   4   6      924.01      980.16     30.28 o
   8   4   6      148.29      171.54     22.38 o
   9   4   6       55.65       40.95     29.20 o
  10   4   6      221.55      253.18     33.90 o
  11   4   6       56.12       58.44     36.73 o
  12   4   6       34.63       44.82     41.83 o
 -16   5   6        8.03       -6.48     40.09 o
 -15   5   6      133.73      136.50     30.62 o
 -14   5   6        0.71       -0.11     20.10 o
 -13   5   6      272.65      295.17     27.48 o
 -12   5   6       14.32       15.59     30.80 o
 -11   5   6      111.53      101.69     32.93 o
 -10   5   6        6.62       17.33     20.15 o
  -9   5   6      634.89      629.03     49.19 o
  -8   5   6      153.49      139.44     18.52 o
  -7   5   6     1224.84     1228.74     27.39 o
  -6   5   6      660.47      656.28     21.19 o
  -5   5   6      358.99      347.00     16.09 o
  -4   5   6      236.94      210.78     11.74 o
  -3   5   6     2277.31     2345.85     24.42 o
  -2   5   6     1469.08     1595.64     23.95 o
  -1   5   6      774.64      768.07     18.96 o
   0   5   6      738.95      708.80     19.96 o
   1   5   6        6.28        2.90     15.08 o
   2   5   6      827.74      869.51     24.41 o
   3   5   6        9.00       13.39     19.29 o
   4   5   6     1774.32     1880.43     35.77 o
   5   5   6       19.28       21.88     18.35 o
   6   5   6      459.49      459.82     20.84 o
   7   5   6      101.52      114.05     19.61 o
   8   5   6      130.40      129.52     30.51 o
   9   5   6       11.23       17.10     47.05 o
  10   5   6      178.72      187.26     52.11 o
  11   5   6      133.91      134.44     47.08 o
 -15   6   6        8.36        4.09     17.05 o
 -14   6   6       49.04       24.10     39.57 o
 -13   6   6        0.06       -5.48     28.70 o
 -12   6   6        6.35       16.10     48.14 o
 -11   6   6        9.52       -4.88     33.66 o
 -10   6   6       10.24       21.31     24.95 o
  -9   6   6       25.99       24.29     21.58 o
  -8   6   6       18.77       27.53     19.70 o
  -7   6   6       44.59       40.82     18.41 o
  -6   6   6        1.77       -3.06     12.06 o
  -5   6   6        2.11       15.59     17.81 o
  -4   6   6        8.98       16.12     14.49 o
  -3   6   6        0.07       -2.13     13.72 o
  -2   6   6      280.11      264.23     16.87 o
  -1   6   6       17.34       17.65     18.47 o
   0   6   6      186.90      148.48     29.77 o
   1   6   6      101.16       72.29     29.11 o
   2   6   6      328.23      327.52     25.01 o
   3   6   6       95.40       78.59     19.98 o
   4   6   6       54.81       40.14     20.75 o
   5   6   6       29.84       26.82     22.70 o
   6   6   6       90.90       75.30     24.26 o
   7   6   6        8.71       15.35     31.56 o
   8   6   6        1.36       -2.16     30.95 o
   9   6   6        3.09      -10.56     31.39 o
  10   6   6        5.75       14.38     73.47 o
 -13   7   6        2.82       10.59     69.93 o
 -12   7   6       34.85       51.11     42.11 o
 -11   7   6      105.92      116.61     37.60 o
 -10   7   6       83.25       88.93     27.31 o
  -9   7   6      247.99      237.66     29.66 o
  -8   7   6        1.35        9.09     25.17 o
  -7   7   6      140.83      113.41     24.33 o
  -6   7   6        7.70        3.11     22.09 o
  -5   7   6      226.53      213.49     26.58 o
  -4   7   6       31.82       37.25     21.57 o
  -3   7   6       32.63       59.08     21.44 o
  -2   7   6      264.48      236.05     32.01 o
  -1   7   6      198.86      168.27     34.33 o
   0   7   6      248.18      250.66     25.16 o
   1   7   6       37.03       36.77     37.31 o
   2   7   6      153.05      124.77     38.83 o
   3   7   6        1.46       -4.21     37.72 o
   4   7   6       34.07       39.71     34.05 o
   5   7   6        0.32       11.57     27.29 o
   6   7   6       46.45       56.84     30.28 o
   7   7   6       52.01       30.25     39.52 o
   8   7   6       80.65       96.44     45.50 o
 -10   8   6      118.17      129.23     39.68 o
  -9   8   6        0.40        5.57     14.38 o
  -8   8   6       70.41       60.96     31.74 o
  -7   8   6        6.20        9.65     30.13 o
  -6   8   6      278.11      250.44     28.88 o
  -5   8   6       22.46       31.59     29.53 o
  -4   8   6      159.79      164.28     37.34 o
  -3   8   6       30.63        9.09     27.07 o
  -2   8   6      101.81      109.57     47.70 o
  -1   8   6       68.31       55.59     50.17 o
   0   8   6      183.24      171.85     54.14 o
   3   8   6      281.00      280.02     41.52 o
   4   8   6        7.14       23.53     42.30 o
   5   8   6       97.43      133.52     45.33 o
  -5   9   6       58.64      100.96     62.89 o
  -4   9   6        0.33       52.04     73.63 o
  -3   9   6       36.47       39.02     58.89 o
  -2   9   6      128.37       85.23     72.82 o
  -1   9   6       98.22      108.14     64.87 o
   0   9   6       30.06       31.14     61.49 o
 -19   1   7      101.21       93.52     36.38 o
 -18   1   7       23.57       29.17     29.56 o
 -17   1   7       22.43       40.39     28.21 o
 -16   1   7       82.58       62.24     21.29 o
 -15   1   7      160.17      150.32     17.14 o
 -14   1   7       40.84       47.37     13.18 o
 -13   1   7      198.26      185.95     13.10 o
 -12   1   7       41.60       34.90      9.47 o
 -11   1   7      352.17      348.70     11.66 o
 -10   1   7      108.07       98.90      8.49 o
  -9   1   7     1525.74     1519.64     18.41 o
  -8   1   7      201.04      213.78      7.87 o
  -7   1   7     1559.56     1455.70     14.76 o
  -6   1   7        4.10        7.70      7.98 o
  -5   1   7     3620.17     3707.57     31.63 o
  -4   1   7      105.58       93.78      6.21 o
  -3   1   7     3556.64     3576.88     17.88 o
  -2   1   7     1723.43     1695.58     16.25 o
  -1   1   7     4910.43     5047.19     22.70 o
   0   1   7     1287.62     1175.41     13.46 o
   1   1   7      267.72      275.03      8.88 o
   2   1   7     2767.66     2814.79     22.69 o
   3   1   7      306.88      331.12     12.53 o
   4   1   7     4862.83     4879.03     35.69 o
   5   1   7        4.49       18.37     11.85 o
   6   1   7      319.78      342.01     17.67 o
   7   1   7       83.73       93.50     17.36 o
   8   1   7      918.46      927.26     34.52 o
   9   1   7      368.83      362.30     18.93 o
  10   1   7      233.96      212.95     19.07 o
  11   1   7      108.16      100.03     21.37 o
  12   1   7        6.96       10.99     29.81 o
  13   1   7       34.76       30.74     32.70 o
 -19   2   7      113.41      144.51     39.17 o
 -18   2   7       25.33       30.91     30.10 o
 -17   2   7       12.47       37.05     22.56 o
 -16   2   7      252.65      241.49     20.31 o
 -15   2   7       43.59       42.17     18.18 o
 -14   2   7     1275.05     1343.91     27.78 o
 -13   2   7      286.37      277.34     16.38 o
 -12   2   7       13.41        3.39     15.44 o
 -11   2   7        3.30        3.11      9.99 o
 -10   2   7     3287.71     3452.28     51.63 o
  -9   2   7       97.59       98.64      6.82 o
  -8   2   7     3930.57     3897.01     23.76 o
  -7   2   7      222.07      208.69      7.37 o
  -6   2   7      852.02      741.33     16.04 o
  -5   2   7     2928.17     2993.09     31.34 o
  -4   2   7     1661.91     1700.10     14.66 o
  -3   2   7     1652.53     1629.56     14.96 o
  -2   2   7     3886.87     3767.59     26.95 o
  -1   2   7    15042.60    15207.48     90.44 o
   0   2   7      677.31      643.21     14.62 o
   1   2   7     3464.74     3236.90     25.27 o
   2   2   7        5.31        9.45      7.05 o
   3   2   7     3050.46     3097.51     23.43 o
   4   2   7      129.73      145.90      9.99 o
   5   2   7     4194.22     4241.68     31.29 o
   6   2   7      545.13      542.70     15.61 o
   7   2   7     1176.46     1169.47     24.16 o
   8   2   7      400.38      397.16     19.04 o
   9   2   7      396.25      395.55     20.72 o
  10   2   7      442.53      459.40     22.70 o
  11   2   7      163.46      180.03     24.16 o
  12   2   7      251.10      229.36     28.74 o
  13   2   7       63.42       85.87     33.22 o
 -18   3   7       53.64       75.53     32.37 o
 -17   3   7        3.58        2.03     15.13 o
 -16   3   7      261.58      238.40     20.94 o
 -15   3   7      305.62      275.75     19.43 o
 -14   3   7      180.67      166.47     17.45 o
 -13   3   7      549.07      562.51     20.69 o
 -12   3   7        0.50       -0.67     11.63 o
 -11   3   7      746.60      773.81     23.75 o
 -10   3   7        0.03        5.66     11.90 o
  -9   3   7     2815.92     2837.91     34.91 o
  -8   3   7       50.05       39.24      6.33 o
  -7   3   7     1524.29     1481.10     18.76 o
  -6   3   7      846.36      863.10     19.16 o
  -5   3   7     1296.98     1296.07     25.63 o
  -4   3   7     1565.72     1590.42     27.15 o
  -3   3   7     1256.10     1175.55     19.26 o
  -2   3   7     3399.99     3422.60     21.24 o
  -1   3   7      252.80      225.74     18.49 o
   0   3   7      358.97      324.34     11.91 o
   1   3   7      269.88      276.84     14.64 o
   2   3   7     1189.95     1151.38     24.23 o
   3   3   7       61.36       55.21     13.73 o
   4   3   7     3069.62     3142.97     37.21 o
   5   3   7        6.70       12.39     11.81 o
   6   3   7        4.75        8.06     13.81 o
   7   3   7       45.22       37.95     15.08 o
   8   3   7      325.00      312.17     16.80 o
   9   3   7       58.73       64.10     16.15 o
  10   3   7      442.73      459.42     25.14 o
  11   3   7       37.16       48.05     25.84 o
  12   3   7        0.66       -0.58     21.73 o
  13   3   7        2.41        3.98     25.57 o
 -17   4   7       13.55        0.08     23.40 o
 -16   4   7        0.33        0.31      6.99 o
 -15   4   7       12.79       22.93     22.84 o
 -14   4   7      151.45      129.10     26.32 o
 -13   4   7      109.47       70.04     22.22 o
 -12   4   7        0.15       -3.95     18.49 o
 -11   4   7      252.15      251.09     18.96 o
 -10   4   7       20.66       22.10     15.21 o
  -9   4   7      206.64      202.86     16.03 o
  -8   4   7       30.59       21.16     13.97 o
  -7   4   7       26.13       22.24     11.50 o
  -6   4   7       82.44       70.33     10.75 o
  -5   4   7      785.62      825.98     12.59 o
  -4   4   7      457.23      427.24     12.38 o
  -3   4   7      596.99      575.41     22.31 o
  -2   4   7      838.99      875.82     19.83 o
  -1   4   7      326.21      313.68     15.84 o
   0   4   7       33.22       30.51      8.18 o
   1   4   7       80.06       74.55      9.62 o
   2   4   7       21.55       14.62     12.17 o
   3   4   7       36.07       26.44     13.16 o
   4   4   7      344.53      319.36     17.53 o
   5   4   7      221.70      203.03     16.63 o
   6   4   7       13.95       20.22     16.76 o
   7   4   7      122.23       93.87     22.03 o
   8   4   7       48.38       50.67     23.57 o
   9   4   7       85.80       91.87     34.80 o
  10   4   7       19.13       24.61     28.75 o
  11   4   7       11.89       26.83     28.69 o
  12   4   7        0.06       12.01     43.16 o
 -16   5   7        4.62        4.65     26.46 o
 -15   5   7       23.21        6.93     14.20 o
 -14   5   7       25.71       34.35     28.67 o
 -13   5   7      330.49      339.11     26.18 o
 -12   5   7       51.02       37.80     30.73 o
 -11   5   7      228.36      246.62     23.94 o
 -10   5   7       17.05       14.52     18.21 o
  -9   5   7      139.69      147.08     19.92 o
  -8   5   7        3.97       10.09     17.47 o
  -7   5   7      677.20      747.84     40.75 o
  -6   5   7      116.51      126.85     15.60 o
  -5   5   7     1298.46     1298.14     35.13 o
  -4   5   7      277.02      269.49     13.44 o
  -3   5   7      176.05      165.55     13.50 o
  -2   5   7      905.66      903.20     22.00 o
  -1   5   7      220.61      199.44     25.24 o
   0   5   7      546.12      503.81     21.83 o
   1   5   7      266.55      210.56     17.22 o
   2   5   7      733.93      696.40     23.55 o
   3   5   7       94.41       81.46     17.46 o
   4   5   7      159.11      156.43     19.73 o
   5   5   7       94.85       80.23     20.69 o
   6   5   7      101.47       85.83     21.72 o
   7   5   7      104.74      108.37     24.40 o
   8   5   7       31.03       52.79     43.93 o
   9   5   7       23.89       18.98     54.63 o
  10   5   7        7.20       44.42     61.60 o
  11   5   7      109.55      106.02     47.57 o
 -15   6   7       65.73       79.97     49.60 o
 -14   6   7      154.83      153.83     40.59 o
 -13   6   7       59.69       70.91     37.46 o
 -12   6   7      492.61      520.86     53.12 o
 -11   6   7       26.32       24.12     27.67 o
 -10   6   7      523.94      541.61     29.40 o
  -9   6   7        0.14        5.85     20.35 o
  -8   6   7      921.80      947.81     32.70 o
  -7   6   7       81.47      104.71     21.37 o
  -6   6   7     1142.64     1138.19     41.98 o
  -5   6   7      374.11      382.99     18.57 o
  -4   6   7     1021.52     1038.67     28.58 o
  -3   6   7      991.48      935.79     46.43 o
  -2   6   7      266.01      226.02     20.83 o
  -1   6   7      251.52      253.68     22.29 o
   0   6   7        0.74        6.08     29.73 o
   1   6   7     1025.83     1091.60     52.57 o
   2   6   7       35.50       34.43     20.34 o
   3   6   7     1117.20     1138.38     33.26 o
   4   6   7       49.83       49.47     22.42 o
   5   6   7      131.25      152.75     24.52 o
   6   6   7      220.65      180.54     24.93 o
   7   6   7      117.30      147.31     36.27 o
   8   6   7        5.87        9.94     57.68 o
   9   6   7       63.92       67.31     72.82 o
 -13   7   7      179.88      135.27     41.81 o
 -12   7   7       47.46       40.58     45.38 o
 -11   7   7      160.37      198.87     34.42 o
 -10   7   7       29.19       25.46     28.91 o
  -9   7   7      360.41      357.54     29.69 o
  -8   7   7       51.78       53.80     24.36 o
  -7   7   7      262.42      288.78     27.06 o
  -6   7   7      115.00       99.05     27.79 o
  -5   7   7      228.56      221.62     50.43 o
  -4   7   7       57.94       69.41     26.00 o
  -3   7   7      361.00      325.64     50.13 o
  -2   7   7      404.73      401.96     38.26 o
  -1   7   7      159.39      147.97     35.66 o
   0   7   7      159.22      147.17     26.30 o
   1   7   7        1.99        7.80     39.38 o
   2   7   7      114.64      128.30     30.72 o
   3   7   7       39.39       35.09     32.11 o
   4   7   7      221.41      240.28     33.43 o
   5   7   7        1.95        8.35     39.43 o
   6   7   7        2.21       23.43     41.90 o
   7   7   7        5.77       20.61     71.91 o
 -10   8   7       22.30       32.62     39.12 o
  -9   8   7       42.32       42.15     35.05 o
  -8   8   7       34.17       34.94     35.65 o
  -7   8   7        3.65        0.61      6.95 o
  -6   8   7       18.24       13.76     28.72 o
  -5   8   7        7.11       15.97     34.16 o
  -4   8   7        7.05       -3.72     22.76 o
  -3   8   7        0.07       14.27     52.10 o
  -2   8   7      100.27       66.01     57.09 o
  -1   8   7        3.47      -11.84     23.68 o
   2   8   7       18.72       45.62     51.21 o
   3   8   7       47.61       55.47     42.28 o
   4   8   7       33.82       43.61     45.48 o
   5   8   7        0.30        5.32     31.60 o
  -5   9   7       44.50       38.62     46.08 o
  -4   9   7        5.87       19.01     70.61 o
  -3   9   7        5.41       16.28     69.78 o
  -2   9   7       53.03       18.06     74.15 o
  -1   9   7        0.50       11.52     63.13 o
 -19   0   8      542.12      638.32     66.29 o
 -18   0   8       53.26       69.28     39.13 o
 -17   0   8      117.20       76.79     25.59 o
 -16   0   8       84.54      129.48     22.61 o
 -15   0   8       96.51      105.07     20.46 o
 -14   0   8     2140.88     2213.07     50.04 o
 -13   0   8      285.97      265.30     17.59 o
 -12   0   8      496.16      503.00     37.40 o
 -11   0   8      317.33      304.84     16.72 o
 -10   0   8     4099.10     3923.23     27.01 o
  -9   0   8      687.84      657.88     18.37 o
  -8   0   8     8013.78     7756.02     29.85 o
  -7   0   8     1651.28     1516.59     16.47 o
  -6   0   8     1774.15     1728.63     22.41 o
  -5   0   8     3850.68     3654.81     41.41 o
  -4   0   8       27.77       39.11      8.44 o
  -3   0   8     1248.68     1298.73     19.34 o
  -2   0   8       11.17        7.98      6.40 o
  -1   0   8     7399.40     7159.40     49.40 o
   0   0   8     1516.67     1644.88     22.46 o
   1   0   8     3704.81     3661.85     33.73 o
   2   0   8      176.61      183.95     14.61 o
   3   0   8     4652.51     4896.38     49.49 o
   4   0   8      514.64      563.16     22.57 o
   5   0   8     2306.39     2223.31     40.09 o
   6   0   8        3.30       31.48     21.18 o
   7   0   8     1413.75     1490.58     45.46 o
   8   0   8        2.53       21.99     25.65 o
   9   0   8      284.96      278.25     32.33 o
  10   0   8       71.49       68.72     31.57 o
  11   0   8      109.21       78.90     36.34 o
  12   0   8      267.92      301.92     42.34 o
  13   0   8       32.28       23.14     46.88 o
 -19   1   8       22.84       27.85     32.40 o
 -18   1   8       57.79       61.13     27.41 o
 -17   1   8       44.15       46.27     24.34 o
 -16   1   8      191.98      179.17     21.72 o
 -15   1   8      486.57      465.62     17.83 o
 -14   1   8       82.73       69.95     12.49 o
 -13   1   8      660.64      666.36     17.62 o
 -12   1   8     1026.44     1010.98     19.22 o
 -11   1   8     1094.68     1144.53     16.51 o
 -10   1   8        0.35        0.93      1.96 o
  -9   1   8     1027.36     1035.09     13.87 o
  -8   1   8     1052.16      960.31     13.39 o
  -7   1   8     1148.70     1331.21     14.49 o
  -6   1   8     6695.20     6757.35     43.17 o
  -5   1   8     1276.60     1303.96     17.67 o
  -4   1   8     3491.50     3490.86     20.59 o
  -3   1   8      752.34      680.87     11.82 o
  -2   1   8    14219.45    14159.34     53.54 o
  -1   1   8        2.21        3.83      4.87 o
   0   1   8      663.22      598.99     11.50 o
   1   1   8        1.32        6.50      6.87 o
   2   1   8     1877.72     1997.90     20.76 o
   3   1   8      363.97      397.30     13.15 o
   4   1   8     2243.73     2226.80     26.75 o
   5   1   8       19.42       15.55     13.95 o
   6   1   8      267.64      269.61     17.09 o
   7   1   8      603.32      579.92     21.12 o
   8   1   8     1020.35     1039.49     23.55 o
   9   1   8       38.80       48.84     14.76 o
  10   1   8      537.09      510.35     23.99 o
  11   1   8      160.30      143.75     21.86 o
  12   1   8        0.41       -2.80     26.22 o
  13   1   8      104.11      112.47     36.31 o
 -19   2   8       39.67       17.52     15.07 o
 -18   2   8        0.08        6.98     31.97 o
 -17   2   8        3.24       20.97     23.94 o
 -16   2   8       36.10       20.54     20.05 o
 -15   2   8      122.24       94.52     17.20 o
 -14   2   8       65.98       57.87     16.02 o
 -13   2   8        5.98       -1.01     13.03 o
 -12   2   8       17.24       17.46     12.50 o
 -11   2   8       66.05       57.43     13.32 o
 -10   2   8        5.86        2.19      4.07 o
  -9   2   8       58.26       45.38      7.52 o
  -8   2   8      141.66      149.16      7.71 o
  -7   2   8      311.52      331.01     11.35 o
  -6   2   8      858.74      933.26     12.88 o
  -5   2   8     1042.64     1090.57     19.45 o
  -4   2   8       37.00       31.07      5.26 o
  -3   2   8        1.01       -1.30      3.40 o
  -2   2   8      869.10      960.33     20.94 o
  -1   2   8      101.38      104.26      8.51 o
   0   2   8      445.65      461.46     12.59 o
   1   2   8       65.18       57.50      4.77 o
   2   2   8       35.58       26.07      5.59 o
   3   2   8       17.80       34.13      8.31 o
   4   2   8        2.82        7.03      9.23 o
   5   2   8     1049.97     1040.14     18.70 o
   6   2   8        2.12       -2.24      4.48 o
   7   2   8        0.59       -1.14     12.45 o
   8   2   8       94.79       76.33     16.32 o
   9   2   8        5.93        0.06      4.93 o
  10   2   8       15.18       26.66     20.75 o
  11   2   8        2.24       -0.95      3.58 o
  12   2   8        0.04        4.38     37.68 o
 -18   3   8       20.73        7.57     19.06 o
 -17   3   8       97.50      120.31     24.14 o
 -16   3   8      113.79      111.50     21.72 o
 -15   3   8      275.08      279.27     19.08 o
 -14   3   8       70.71       54.90     16.06 o
 -13   3   8      887.15      924.76     24.52 o
 -12   3   8       32.03       29.15     13.29 o
 -11   3   8      877.82      936.38     19.91 o
 -10   3   8      284.57      308.61     14.99 o
  -9   3   8     2787.67     2911.66     37.29 o
  -8   3   8      588.90      611.37     21.78 o
  -7   3   8     2985.50     3012.51     38.59 o
  -6   3   8      542.06      515.77     19.55 o
  -5   3   8      576.77      597.69     11.70 o
  -4   3   8     1250.30     1234.38     13.72 o
  -3   3   8        1.95        4.29      5.69 o
  -2   3   8      886.97      821.04     10.46 o
  -1   3   8      207.71      203.28     14.46 o
   0   3   8       81.14       64.59     10.37 o
   1   3   8       67.71       68.95     10.34 o
   2   3   8      844.68      839.34     18.00 o
   3   3   8       10.23        4.29      8.50 o
   4   3   8      585.54      560.67     20.87 o
   5   3   8       28.91       27.37     14.98 o
   6   3   8        6.37        6.87     12.55 o
   7   3   8        6.83        5.29      6.15 o
   8   3   8        5.00        7.96     12.02 o
   9   3   8       54.97       36.00     19.33 o
  10   3   8      112.41      107.28     24.95 o
  11   3   8       81.86       55.70     27.60 o
  12   3   8       54.61       67.32     29.52 o
 -17   4   8       41.98       39.04     31.19 o
 -16   4   8      645.36      729.17     30.99 o
 -15   4   8       73.59       61.06     23.68 o
 -14   4   8     1156.42     1135.97     32.51 o
 -13   4   8      392.62      396.92     30.66 o
 -12   4   8      878.57      965.72     49.81 o
 -11   4   8      163.07      152.19     15.97 o
 -10   4   8     1866.44     2053.89     34.45 o
  -9   4   8      211.54      220.43     16.15 o
  -8   4   8     2332.19     2342.07     39.49 o
  -7   4   8      952.45      960.49     32.93 o
  -6   4   8      457.55      450.38     16.44 o
  -5   4   8     1556.69     1543.06     24.53 o
  -4   4   8     1402.01     1413.17     22.63 o
  -3   4   8     2905.16     2956.44     35.45 o
  -2   4   8      232.97      197.03     14.85 o
  -1   4   8      886.60      857.00     32.82 o
   0   4   8       16.97       27.25     13.62 o
   1   4   8      652.31      666.48     23.05 o
   2   4   8      217.60      203.36     14.26 o
   3   4   8      273.76      255.61     19.81 o
   4   4   8      103.16       72.19     15.36 o
   5   4   8       50.82       53.42     16.19 o
   6   4   8      202.96      180.83     18.35 o
   7   4   8      136.79      146.27     20.26 o
   8   4   8       89.46       87.73     24.19 o
   9   4   8      265.37      303.30     28.16 o
  10   4   8      116.87      116.85     29.52 o
  11   4   8       52.54       56.34     32.93 o
 -16   5   8       16.75        1.74      9.34 o
 -15   5   8      249.28      261.53     28.50 o
 -14   5   8        0.24        0.51      9.11 o
 -13   5   8      140.26      172.88     24.98 o
 -12   5   8       32.58       23.33     20.05 o
 -11   5   8      167.54      176.91     22.11 o
 -10   5   8        3.91       20.60     17.12 o
  -9   5   8     2207.02     2397.09     47.75 o
  -8   5   8      608.07      594.04     31.92 o
  -7   5   8      294.93      259.35     25.59 o
  -6   5   8      321.33      323.36     20.26 o
  -5   5   8      174.15      155.63     16.16 o
  -4   5   8      279.52      267.29     15.03 o
  -3   5   8      552.29      536.32     18.33 o
  -2   5   8     1202.40     1179.35     41.67 o
  -1   5   8        1.66       -6.34     17.59 o
   0   5   8      295.21      270.55     24.09 o
   1   5   8      195.21      171.57     23.24 o
   2   5   8      988.30     1014.90     35.98 o
   3   5   8       15.87       23.94     23.19 o
   4   5   8      751.76      764.68     35.15 o
   5   5   8        6.32        1.14     20.84 o
   6   5   8       43.34       84.47     28.74 o
   7   5   8      192.67      176.84     25.34 o
   8   5   8       22.78       52.60     52.02 o
   9   5   8      221.19      166.69     52.48 o
  10   5   8       84.17       91.95     45.50 o
 -15   6   8       19.44       60.25     57.51 o
 -14   6   8       59.84       78.64     40.12 o
 -13   6   8       35.44       38.80     35.39 o
 -12   6   8       11.82       42.46     28.14 o
 -11   6   8        0.09        2.50     23.39 o
 -10   6   8       11.11       18.71     27.08 o
  -9   6   8       49.83       54.47     22.13 o
  -8   6   8      113.26      126.81     21.00 o
  -7   6   8       64.87       54.15     26.23 o
  -6   6   8       49.60       57.03     25.28 o
  -5   6   8       43.41       34.52     23.78 o
  -4   6   8      252.44      220.20     31.07 o
  -3   6   8       36.20       25.28     30.42 o
  -2   6   8      231.16      203.68     20.93 o
  -1   6   8       10.54        7.47     30.45 o
   0   6   8       97.87       92.69     32.34 o
   1   6   8        3.52        0.64      6.14 o
   2   6   8       41.89       35.69     39.69 o
   3   6   8       87.79       74.67     44.69 o
   4   6   8        4.68        5.08     41.22 o
   5   6   8        7.08       30.29     44.48 o
   6   6   8        8.49      -11.70     23.40 o
   7   6   8        2.66      -10.59     75.26 o
   8   6   8       22.37       55.23     70.15 o
   9   6   8       25.11       21.48     77.25 o
 -13   7   8      101.68       88.34     48.39 o
 -12   7   8       25.55       38.38     33.84 o
 -11   7   8      164.01      161.21     33.41 o
 -10   7   8        1.34        9.69     29.27 o
  -9   7   8       43.21       32.19     27.59 o
  -8   7   8       79.21       75.92     27.50 o
  -7   7   8       56.97       71.22     26.11 o
  -6   7   8      135.49      147.79     29.84 o
  -5   7   8       46.93       33.38     29.16 o
  -4   7   8       54.88       35.87     28.78 o
  -3   7   8        1.96       17.17     34.94 o
  -2   7   8      217.76      202.10     38.54 o
  -1   7   8       32.42       27.08     38.13 o
   0   7   8      202.65      169.33     28.09 o
   1   7   8        2.24       -7.28     15.66 o
   2   7   8       19.18       19.99     32.46 o
   3   7   8        0.48       -9.30     18.71 o
   4   7   8        5.77       10.70     31.63 o
   5   7   8       15.59      -12.75     42.32 o
   6   7   8      116.64      115.23     44.78 o
   7   7   8        1.23      -10.87    626.53 o
 -10   8   8      165.80      176.70     34.76 o
  -9   8   8        6.22       22.89     37.09 o
  -8   8   8      108.72      118.70     34.78 o
  -7   8   8        9.51       47.32     31.66 o
  -6   8   8      147.72      169.47     37.57 o
  -5   8   8      190.70      220.62     56.38 o
  -4   8   8       59.80       67.63     54.00 o
  -3   8   8      138.30      142.11     45.53 o
  -2   8   8       53.19       44.74     57.76 o
   1   8   8      216.89      248.93     60.34 o
   2   8   8        2.34       16.23     54.78 o
   3   8   8      218.42      228.56     44.47 o
   4   8   8        4.14       10.16     52.29 o
 -19   1   9       54.00       85.08     33.53 o
 -18   1   9       14.76       11.82     27.01 o
 -17   1   9      166.90      150.21     23.90 o
 -16   1   9       34.31       25.19     19.75 o
 -15   1   9      315.20      309.16     15.79 o
 -14   1   9        6.24        1.76      4.34 o
 -13   1   9       10.07       10.85      4.98 o
 -12   1   9      146.73      115.98     11.67 o
 -11   1   9     2999.39     2936.06     27.61 o
 -10   1   9      311.93      310.59     10.41 o
  -9   1   9     1658.65     1666.78     20.62 o
  -8   1   9       54.87       37.11      6.77 o
  -7   1   9      233.60      227.61     11.49 o
  -6   1   9      322.51      317.78     13.42 o
  -5   1   9     4496.52     4544.94     27.52 o
  -4   1   9     1182.10     1177.18     14.07 o
  -3   1   9     2967.93     3086.74     23.83 o
  -2   1   9     9104.43     9163.47     48.93 o
  -1   1   9       40.47       31.27      5.20 o
   0   1   9      510.67      469.44     11.42 o
   1   1   9       56.35       50.43      8.50 o
   2   1   9     2180.08     2216.13     23.22 o
   3   1   9       37.98       43.92     10.05 o
   4   1   9     2574.73     2655.47     32.79 o
   5   1   9      208.11      214.61     15.07 o
   6   1   9      107.99      107.12     13.72 o
   7   1   9      330.56      316.25     19.76 o
   8   1   9      131.21      141.57     17.10 o
   9   1   9      193.05      170.90     20.80 o
  10   1   9       32.12       44.63     21.77 o
  11   1   9       84.05       76.94     24.90 o
  12   1   9        2.41       27.07     29.68 o
 -19   2   9       28.25       23.89     34.47 o
 -18   2   9       60.15       72.82     25.74 o
 -17   2   9        4.74        8.49     18.28 o
 -16   2   9      366.31      354.27     21.26 o
 -15   2   9        0.48       -2.63      6.20 o
 -14   2   9     1617.86     1744.82     31.13 o
 -13   2   9        4.26       11.48     15.01 o
 -12   2   9      288.24      307.83     15.91 o
 -11   2   9      419.99      437.73     14.62 o
 -10   2   9     1486.89     1466.43     17.46 o
  -9   2   9      423.41      401.69     10.98 o
  -8   2   9     3416.41     3454.98     34.56 o
  -7   2   9     2596.73     2606.24     19.91 o
  -6   2   9      719.48      739.68     18.39 o
  -5   2   9     4745.97     4821.09     56.49 o
  -4   2   9      476.22      436.55      7.62 o
  -3   2   9     3321.23     3297.41     22.65 o
  -2   2   9     2601.95     2801.10     27.64 o
  -1   2   9     6860.14     6939.06     38.36 o
   0   2   9      310.97      321.47     12.89 o
   1   2   9     2346.16     2304.18     17.04 o
   2   2   9      217.24      219.05      8.74 o
   3   2   9     4284.68     4268.69     27.76 o
   4   2   9      115.72      124.81     12.21 o
   5   2   9      729.67      716.77     21.03 o
   6   2   9      680.12      623.58     19.62 o
   7   2   9      846.03      903.52     26.01 o
   8   2   9      664.59      702.31     24.38 o
   9   2   9      224.97      231.75     19.77 o
  10   2   9      231.40      227.72     21.21 o
  11   2   9       19.96       25.34     23.65 o
  12   2   9      179.95      194.86     31.17 o
 -18   3   9       12.02       12.70     26.84 o
 -17   3   9      162.05      153.87     24.55 o
 -16   3   9       86.81       90.26     21.40 o
 -15   3   9      692.34      724.76     24.34 o
 -14   3   9        0.00        5.30      6.03 o
 -13   3   9       94.97      107.90     16.05 o
 -12   3   9      413.78      433.81     18.36 o
 -11   3   9     1184.81     1190.61     23.00 o
 -10   3   9      169.28      164.53     12.94 o
  -9   3   9     1425.09     1447.50     26.98 o
  -8   3   9      120.87      112.10     13.16 o
  -7   3   9        3.29       10.62     11.08 o
  -6   3   9     1169.11     1210.87     23.64 o
  -5   3   9      926.83      896.17     12.51 o
  -4   3   9      802.93      741.13     15.82 o
  -3   3   9       87.62       79.19      4.86 o
  -2   3   9     1206.78     1181.83     20.02 o
  -1   3   9      130.55      150.39     12.63 o
   0   3   9      121.80       96.76     10.59 o
   1   3   9       48.51       36.57     10.61 o
   2   3   9     1428.35     1430.75     23.40 o
   3   3   9       41.48       43.62     11.70 o
   4   3   9     1282.79     1273.89     22.80 o
   5   3   9       10.05        1.83      3.72 o
   6   3   9       33.89       22.99     10.47 o
   7   3   9        9.58        8.30     10.04 o
   8   3   9      587.94      600.22     22.04 o
   9   3   9      182.04      194.49     21.72 o
  10   3   9       51.38       55.85     27.58 o
  11   3   9       34.64       24.44     21.34 o
 -18   4   9        6.27       17.51     40.19 o
 -17   4   9        5.83        7.38     24.84 o
 -16   4   9       65.91       65.88     25.28 o
 -15   4   9       11.46       19.53     23.91 o
 -14   4   9       16.56        3.82     14.32 o
 -13   4   9       30.65       34.26     18.86 o
 -12   4   9        3.78        0.29      5.70 o
 -11   4   9      114.70       79.07     14.22 o
 -10   4   9       13.20       24.30     14.89 o
  -9   4   9      110.52       91.43     16.18 o
  -8   4   9        0.96        1.74     10.50 o
  -7   4   9      291.05      321.87     20.35 o
  -6   4   9       68.13       56.46     13.91 o
  -5   4   9      137.52      124.72     12.37 o
  -4   4   9       20.31       18.56      8.18 o
  -3   4   9      357.39      370.65     17.74 o
  -2   4   9       34.97       35.01     14.48 o
  -1   4   9        3.33       17.66     19.87 o
   0   4   9       55.46       54.56     14.67 o
   1   4   9       66.58       47.93     15.36 o
   2   4   9        1.27        4.37     14.05 o
   3   4   9      270.27      225.11     16.00 o
   4   4   9        0.62        9.51     15.92 o
   5   4   9        0.38        2.97     10.47 o
   6   4   9        0.84        5.36     22.18 o
   7   4   9        0.06       -2.77      6.68 o
   8   4   9        0.66       -3.29     19.71 o
   9   4   9       95.70       97.83     28.60 o
  10   4   9        1.01        0.39      6.77 o
  11   4   9        1.18        4.34     29.49 o
 -16   5   9        2.63       -4.84     10.75 o
 -15   5   9       50.96       64.00     25.70 o
 -14   5   9        0.72        0.84     23.23 o
 -13   5   9      332.32      336.33     27.59 o
 -12   5   9       10.14        3.75      8.30 o
 -11   5   9       33.43       23.33     22.44 o
 -10   5   9       45.80       52.64     19.84 o
  -9   5   9      137.07      119.65     23.72 o
  -8   5   9      313.48      281.81     37.00 o
  -7   5   9      154.78      145.61     18.75 o
  -6   5   9       44.21       33.08     15.36 o
  -5   5   9      107.31       68.74     18.05 o
  -4   5   9      422.96      412.03     23.35 o
  -3   5   9       39.56       24.49     17.07 o
  -2   5   9      126.13      104.28     25.00 o
  -1   5   9       16.57       30.83     20.72 o
   0   5   9      114.07      119.05     21.43 o
   1   5   9       14.10       10.09     21.70 o
   2   5   9      113.00      119.90     24.51 o
   3   5   9       28.19       24.60     25.91 o
   4   5   9       36.29       39.40     25.95 o
   5   5   9      177.96      183.51     29.75 o
   6   5   9      165.32      151.05     30.64 o
   7   5   9       40.02       59.92     28.86 o
   8   5   9       23.71       14.42     37.61 o
   9   5   9       71.98       85.66     43.95 o
 -15   6   9        1.23       -7.87     18.82 o
 -14   6   9      506.68      502.42     43.48 o
 -13   6   9        2.98       -0.46      2.94 o
 -12   6   9      209.72      291.11     28.49 o
 -11   6   9      278.70      277.09     25.37 o
 -10   6   9      325.46      323.14     25.29 o
  -9   6   9       80.30       67.72     21.71 o
  -8   6   9      715.50      769.12     37.26 o
  -7   6   9      299.12      256.50     27.12 o
  -6   6   9       31.81       39.47     23.66 o
  -5   6   9      379.34      355.46     36.01 o
  -4   6   9       13.98       12.93     32.83 o
  -3   6   9      159.39      122.06     33.20 o
  -2   6   9       11.49       10.34     22.18 o
  -1   6   9      358.41      317.02     34.19 o
   0   6   9        0.15        0.39      1.41 o
   1   6   9      539.82      537.39     53.75 o
   2   6   9        6.97        3.08     43.88 o
   3   6   9      163.30      204.98     48.15 o
   4   6   9        1.26       22.55     41.64 o
   5   6   9      130.82      142.18     48.54 o
   6   6   9      103.79      139.15     55.49 o
 -13   7   9       78.59       97.35     43.74 o
 -12   7   9       17.32       25.65     33.35 o
 -11   7   9      135.83      152.55     29.50 o
 -10   7   9       89.83      110.38     32.65 o
  -9   7   9      225.79      252.95     28.20 o
  -8   7   9      121.93      122.31     27.93 o
  -7   7   9       82.95      102.73     44.68 o
  -6   7   9       68.93       47.85     46.61 o
  -5   7   9       19.96       21.39     28.19 o
  -4   7   9      233.30      220.70     26.35 o
  -3   7   9       39.65       12.73     39.96 o
  -2   7   9      210.23      217.33     39.93 o
  -1   7   9        0.15       13.79     40.43 o
   0   7   9        6.32       -3.89      7.78 o
   1   7   9        6.84        9.85     34.10 o
   2   7   9      107.48       98.26     36.63 o
   3   7   9        4.58        5.94     35.18 o
   4   7   9       47.74       41.52     39.19 o
   5   7   9       44.46       16.60     43.72 o
   6   7   9       22.71       57.40     73.15 o
 -10   8   9       34.75       66.07     41.31 o
  -9   8   9       50.26       73.60     36.66 o
  -8   8   9       28.28       53.17     37.74 o
  -7   8   9        0.07       17.59     38.51 o
  -6   8   9        3.98       31.43     62.58 o
  -5   8   9        0.14        4.56     61.41 o
  -4   8   9        0.60        0.38      2.37 o
  -3   8   9        3.22       -0.99     20.69 o
  -2   8   9        1.31       -5.43     56.54 o
   0   8   9       96.24      118.23     63.78 o
   1   8   9        0.14      -18.37     66.52 o
   2   8   9       22.38       23.55     59.86 o
   3   8   9       23.11       55.59     48.74 o
 -19   0  10       75.56       49.67     45.37 o
 -18   0  10       59.67       50.26     37.36 o
 -17   0  10       38.96       28.10     25.86 o
 -16   0  10     1035.87     1082.12     39.34 o
 -15   0  10        2.52       -1.30     19.75 o
 -14   0  10     2909.45     3020.71     47.70 o
 -13   0  10     1521.03     1510.22     27.30 o
 -12   0  10      186.38      186.83     15.37 o
 -11   0  10      338.57      348.82     17.22 o
 -10   0  10     4202.63     4152.69     42.89 o
  -9   0  10     1150.03     1137.56     16.79 o
  -8   0  10     3805.31     3828.32     36.16 o
  -7   0  10     3975.31     4009.82     70.08 o
  -6   0  10      211.34      209.38     10.68 o
  -5   0  10     4277.62     4310.55     34.49 o
  -4   0  10      191.21      163.41     11.63 o
  -3   0  10     9645.84     9913.34     68.26 o
  -2   0  10     1519.24     1729.43     24.53 o
  -1   0  10     1168.00     1125.04     24.99 o
   0   0  10      680.22      684.38     18.78 o
   1   0  10     1348.04     1348.76     36.45 o
   2   0  10      493.59      501.88     28.71 o
   3   0  10     6830.54     6675.24     63.32 o
   4   0  10      643.97      684.94     25.79 o
   5   0  10       92.95      108.90     19.14 o
   6   0  10      120.37      112.75     20.44 o
   7   0  10       97.51      112.26     20.96 o
   8   0  10      240.74      302.68     26.98 o
   9   0  10      445.28      467.76     30.65 o
  10   0  10      482.16      480.53     33.56 o
  11   0  10        4.24       16.65     42.16 o
  12   0  10       98.07      152.89     38.46 o
 -19   1  10       73.11       85.92     26.61 o
 -18   1  10       63.58       58.14     27.11 o
 -17   1  10      302.87      291.66     22.63 o
 -16   1  10       26.22       22.78     20.25 o
 -15   1  10      679.78      683.42     21.74 o
 -14   1  10        1.74        4.13     10.27 o
 -13   1  10      267.83      275.97     13.69 o
 -12   1  10      423.40      386.41     14.28 o
 -11   1  10      829.42      772.02     16.52 o
 -10   1  10     1887.57     1932.22     18.93 o
  -9   1  10      926.58      978.41     14.47 o
  -8   1  10     3138.29     3148.28     31.12 o
  -7   1  10       48.12       68.04     10.14 o
  -6   1  10     3938.33     3913.05     27.65 o
  -5   1  10     1420.13     1421.53     15.65 o
  -4   1  10     6394.71     6353.24     30.84 o
  -3   1  10       48.48       49.37      6.76 o
  -2   1  10     2101.12     2139.24     20.22 o
  -1   1  10      817.51      908.43     12.09 o
   0   1  10     1043.58      991.28     19.59 o
   1   1  10       84.94       75.24     10.60 o
   2   1  10     1901.80     1888.86     23.03 o
   3   1  10     1144.85     1157.34     20.26 o
   4   1  10     1230.82     1260.17     21.96 o
   5   1  10       17.61       12.00     12.58 o
   6   1  10      282.82      268.40     16.53 o
   7   1  10       66.95       68.24     14.65 o
   8   1  10      195.26      227.69     18.14 o
   9   1  10      211.39      196.97     18.22 o
  10   1  10       55.78       51.16     20.84 o
  11   1  10      113.12       88.47     23.53 o
  12   1  10       12.68       11.28     14.59 o
 -19   2  10        5.02       21.26     26.28 o
 -18   2  10        7.02        9.41     23.75 o
 -17   2  10       89.10       72.89     22.96 o
 -16   2  10        3.26        4.88      9.11 o
 -15   2  10       17.59        1.19      5.25 o
 -14   2  10       51.90       33.97     14.67 o
 -13   2  10      110.19       88.47     13.75 o
 -12   2  10        0.76       -2.44      4.89 o
 -11   2  10        2.11        5.83      8.40 o
 -10   2  10      124.31      100.97     11.45 o
  -9   2  10        0.15        7.06      7.44 o
  -8   2  10       11.91       16.06      7.52 o
  -7   2  10       58.02       46.32     12.16 o
  -6   2  10       71.65       65.00     10.19 o
  -5   2  10       39.57       31.63      5.96 o
  -4   2  10      467.92      444.61      9.96 o
  -3   2  10     2974.41     3074.07     29.36 o
  -2   2  10       84.07      116.64     11.32 o
  -1   2  10       79.33       76.66     12.10 o
   0   2  10      130.44      135.35     11.92 o
   1   2  10       25.78       37.52     10.43 o
   2   2  10       14.82       12.22      9.28 o
   3   2  10      738.67      695.06     17.15 o
   4   2  10     1231.61     1301.17     22.41 o
   5   2  10       49.73       32.02     12.10 o
   6   2  10        1.44        5.78     13.83 o
   7   2  10      130.30      126.04     15.94 o
   8   2  10        0.18       -0.38      7.57 o
   9   2  10        2.59       -0.85      8.39 o
  10   2  10        1.22       11.49     21.97 o
  11   2  10        0.13        2.33     18.90 o
 -18   3  10       82.60       78.10     26.80 o
 -17   3  10      337.54      331.90     24.15 o
 -16   3  10        7.50        2.07      6.26 o
 -15   3  10      332.26      305.32     19.79 o
 -14   3  10       52.08       51.40     16.81 o
 -13   3  10      278.93      256.15     17.55 o
 -12   3  10      229.52      219.18     15.12 o
 -11   3  10      789.25      772.97     20.23 o
 -10   3  10      444.43      408.99     17.82 o
  -9   3  10      224.88      193.86     14.46 o
  -8   3  10       23.96        9.64     10.25 o
  -7   3  10       52.63       58.30     12.35 o
  -6   3  10      222.61      226.80     11.70 o
  -5   3  10        1.23        2.02      3.07 o
  -4   3  10       34.40       24.16      6.15 o
  -3   3  10      438.00      442.36      9.86 o
  -2   3  10      398.70      405.44     17.23 o
  -1   3  10       64.76       79.43     12.51 o
   0   3  10      454.06      486.21     15.34 o
   1   3  10       19.45       11.40     12.01 o
   2   3  10      458.16      473.94     17.29 o
   3   3  10        8.15        9.02     11.50 o
   4   3  10       51.73       55.80     12.95 o
   5   3  10       22.18       15.88     10.99 o
   6   3  10      321.78      328.82     16.66 o
   7   3  10      297.47      284.42     17.11 o
   8   3  10      156.49      156.00     16.65 o
   9   3  10      194.42      210.62     21.68 o
  10   3  10        0.42        8.31     21.59 o
  11   3  10       94.44      109.32     29.78 o
 -18   4  10      236.99      257.33     32.14 o
 -17   4  10       54.60       54.84     29.02 o
 -16   4  10      275.05      286.79     26.04 o
 -15   4  10        2.42       17.10     23.17 o
 -14   4  10      966.21      951.25     30.21 o
 -13   4  10        3.44       14.57     16.04 o
 -12   4  10       73.93       77.84     14.99 o
 -11   4  10      133.34      158.52     14.39 o
 -10   4  10      773.94      784.59     22.94 o
  -9   4  10      666.79      654.50     20.45 o
  -8   4  10      146.81      122.60     13.56 o
  -7   4  10      555.40      558.16     18.49 o
  -6   4  10       52.73       57.97      9.98 o
  -5   4  10       55.77       53.27      9.13 o
  -4   4  10      802.13      806.65     16.77 o
  -3   4  10      364.77      383.93     14.47 o
  -2   4  10       14.24       15.20     14.03 o
  -1   4  10      468.91      504.68     21.23 o
   0   4  10        1.82       18.24     15.75 o
   1   4  10      242.38      249.70     26.31 o
   2   4  10       78.36       55.15     18.20 o
   3   4  10      516.55      535.33     18.18 o
   4   4  10      104.05       98.21     15.08 o
   5   4  10      393.67      441.92     18.13 o
   6   4  10      841.91      894.70     23.20 o
   7   4  10      133.21      128.85     17.98 o
   8   4  10       38.23       44.03     21.48 o
   9   4  10      293.72      299.48     28.59 o
  10   4  10      117.35       93.98     31.94 o
 -17   5  10      158.14      161.36     36.12 o
 -16   5  10        0.03        0.14      4.23 o
 -15   5  10      128.19      109.50     26.97 o
 -14   5  10        0.14       16.79     26.25 o
 -13   5  10       93.32      108.01     19.95 o
 -12   5  10      241.58      211.01     17.88 o
 -11   5  10      258.37      268.31     19.53 o
 -10   5  10      154.68      148.69     20.86 o
  -9   5  10      465.42      442.33     33.57 o
  -8   5  10       63.56       82.86     23.86 o
  -7   5  10       13.14       27.54     21.92 o
  -6   5  10       23.44       31.40     19.33 o
  -5   5  10      440.00      421.38     23.82 o
  -4   5  10      881.48      866.03     33.45 o
  -3   5  10      213.01      182.42     20.60 o
  -2   5  10      480.87      488.75     32.71 o
  -1   5  10        2.03        0.89     20.79 o
   0   5  10      626.22      668.72     32.56 o
   1   5  10        1.77      -11.86     26.24 o
   2   5  10      577.89      626.99     34.34 o
   3   5  10       44.44       34.13     27.62 o
   4   5  10      263.47      258.71     29.64 o
   5   5  10      157.65      159.37     31.06 o
   6   5  10       77.59       83.84     28.30 o
   7   5  10      183.05      184.28     29.70 o
   8   5  10      158.78      150.99     38.91 o
   9   5  10      174.36      161.23     45.44 o
 -15   6  10       41.48       79.98     38.26 o
 -14   6  10        5.64       13.87     33.64 o
 -13   6  10        9.05       12.83     20.74 o
 -12   6  10        7.79       16.03     25.45 o
 -11   6  10       67.26       80.14     26.19 o
 -10   6  10      117.36       93.17     26.14 o
  -9   6  10        0.24       20.16     30.70 o
  -8   6  10       48.07       52.27     27.92 o
  -7   6  10        1.59       16.00     24.18 o
  -6   6  10        6.12        4.47     23.97 o
  -5   6  10        0.65        7.11     35.08 o
  -4   6  10      143.78       84.25     35.19 o
  -3   6  10       59.53       30.18     35.43 o
  -2   6  10       26.13        9.38     32.43 o
  -1   6  10       11.83      -17.20     34.40 o
   0   6  10        2.55      -16.03    179.75 o
   1   6  10       13.28       26.14     41.88 o
   2   6  10        5.03       -0.17      0.65 o
   3   6  10        6.35       31.15     42.77 o
   4   6  10       18.68       27.99     45.52 o
   5   6  10       11.56       57.20     49.32 o
   6   6  10       62.98       79.25     60.22 o
   7   6  10        0.41        4.56     60.04 o
 -13   7  10      119.42      134.34     40.07 o
 -12   7  10        5.83       25.43     35.05 o
 -11   7  10       47.79       58.10     31.99 o
 -10   7  10       53.32       70.39     29.07 o
  -9   7  10        6.85        2.03     22.08 o
  -8   7  10       14.94       32.34     52.60 o
  -7   7  10        2.78        0.46      7.38 o
  -6   7  10      116.06       91.94     32.16 o
  -5   7  10       73.01       65.61     29.54 o
  -4   7  10       34.05       22.65     39.79 o
  -3   7  10       16.15       15.70     44.73 o
  -2   7  10       15.73       32.53     40.45 o
  -1   7  10       25.02       29.94     32.49 o
   0   7  10       26.25       21.09     52.47 o
   1   7  10        0.08       -5.77     32.87 o
   2   7  10       22.08       22.84     40.20 o
   3   7  10        0.34       -6.15     61.84 o
   4   7  10       90.85       94.85     41.75 o
   5   7  10        0.68       10.35     51.27 o
 -10   8  10      105.12      133.86     37.83 o
  -9   8  10       36.70       27.21     40.40 o
  -8   8  10       99.77       89.30     44.69 o
  -7   8  10       94.85       87.11     66.65 o
  -6   8  10       10.79       40.82     64.01 o
  -5   8  10      132.16      121.72     64.31 o
  -4   8  10       67.27       20.19     62.62 o
  -3   8  10      156.11      148.39     50.42 o
  -1   8  10      292.95      285.29     65.19 o
   0   8  10       28.76       -4.26     15.81 o
   1   8  10      108.72      169.31     67.91 o
   2   8  10        4.54       -4.39     41.05 o
 -19   1  11       51.09       73.37     27.59 o
 -18   1  11        1.51        0.43      7.39 o
 -17   1  11      162.85      153.85     21.08 o
 -16   1  11        0.95       15.97     24.20 o
 -15   1  11      417.90      403.48     19.09 o
 -14   1  11        0.25        6.08     13.62 o
 -13   1  11      226.13      199.72     12.74 o
 -12   1  11       12.29       14.04     10.15 o
 -11   1  11     1308.99     1324.69     15.86 o
 -10   1  11      585.14      582.98     12.81 o
  -9   1  11      887.62      889.59     16.26 o
  -8   1  11      329.23      303.38     18.35 o
  -7   1  11      974.18      946.02     18.86 o
  -6   1  11     2277.90     2240.61     22.37 o
  -5   1  11      301.07      282.29     10.23 o
  -4   1  11      951.58      958.50     14.12 o
  -3   1  11      190.22      206.79      8.92 o
  -2   1  11     4527.09     4722.94     30.52 o
  -1   1  11      422.11      480.91     15.30 o
   0   1  11      830.80      797.33     16.90 o
   1   1  11       90.52      109.03     11.38 o
   2   1  11      867.35      902.42     18.53 o
   3   1  11      435.78      418.56     15.98 o
   4   1  11      137.65      131.77     13.37 o
   5   1  11      286.39      291.66     16.61 o
   6   1  11      157.42      142.00     16.06 o
   7   1  11      493.70      499.34     21.80 o
   8   1  11       23.68       20.66     17.21 o
   9   1  11       27.51       48.89     22.42 o
  10   1  11        2.03        0.57      4.59 o
  11   1  11       68.62       70.59     26.36 o
 -19   2  11        5.97       -3.65     21.29 o
 -18   2  11      177.32      180.56     28.10 o
 -17   2  11        8.69        1.79      9.02 o
 -16   2  11      483.93      471.90     22.11 o
 -15   2  11       86.48       69.46     16.08 o
 -14   2  11      548.33      542.59     20.72 o
 -13   2  11       58.72       58.38     14.04 o
 -12   2  11      716.40      726.43     17.60 o
 -11   2  11      847.48      777.00     17.38 o
 -10   2  11     1623.42     1665.04     26.46 o
  -9   2  11     1166.68     1140.07     17.69 o
  -8   2  11      633.05      615.46     17.88 o
  -7   2  11     1875.39     1815.89     25.20 o
  -6   2  11      614.04      593.17     14.30 o
  -5   2  11     3441.28     3439.44     20.01 o
  -4   2  11     1488.61     1493.45     18.27 o
  -3   2  11     9150.04     9443.25     53.64 o
  -2   2  11       56.91       49.79     12.56 o
  -1   2  11      770.61      758.06     16.22 o
   0   2  11      251.67      249.06     14.07 o
   1   2  11     2119.32     2086.10     28.16 o
   2   2  11      617.60      611.77     16.39 o
   3   2  11     4624.57     4891.44     38.55 o
   4   2  11      711.63      743.28     19.15 o
   5   2  11       12.62        2.09     10.82 o
   6   2  11      604.61      613.45     19.58 o
   7   2  11      185.60      168.82     17.42 o
   8   2  11      601.83      640.78     24.67 o
   9   2  11      110.43      121.69     20.93 o
  10   2  11      250.08      252.77     23.50 o
  11   2  11       22.00       19.64     14.75 o
 -19   3  11        5.31        1.64      7.47 o
 -18   3  11        1.11       13.01     21.36 o
 -17   3  11      293.37      300.51     23.72 o
 -16   3  11       24.92       23.90     20.69 o
 -15   3  11      285.68      307.29     19.22 o
 -14   3  11        6.98       25.46     17.76 o
 -13   3  11      250.63      239.76     15.32 o
 -12   3  11      118.58      136.22     13.78 o
 -11   3  11      202.14      205.16     14.25 o
 -10   3  11       66.11       63.56     12.67 o
  -9   3  11      883.06      879.61     21.42 o
  -8   3  11      450.70      489.97     19.91 o
  -7   3  11      337.30      301.26     21.80 o
  -6   3  11      351.83      351.56     14.93 o
  -5   3  11      194.57      187.54      8.50 o
  -4   3  11      242.08      245.23      8.99 o
  -3   3  11       46.50       38.93      7.96 o
  -2   3  11      747.45      755.32     19.16 o
  -1   3  11      176.67      164.04     14.71 o
   0   3  11     1043.73     1014.14     20.48 o
   1   3  11       12.10       12.86     13.92 o
   2   3  11      785.43      811.10     21.26 o
   3   3  11       40.22       31.28     12.46 o
   4   3  11       81.94       82.90     13.79 o
   5   3  11       74.81       58.13     15.90 o
   6   3  11      227.83      240.06     16.30 o
   7   3  11      121.32      129.96     17.20 o
   8   3  11       63.36       73.44     20.89 o
   9   3  11      133.93      154.63     22.93 o
  10   3  11       28.07       54.86     30.64 o
 -18   4  11        2.94        3.35     25.27 o
 -17   4  11        0.07       18.09     22.55 o
 -16   4  11      168.32      165.57     25.85 o
 -15   4  11       27.87       36.26     22.94 o
 -14   4  11       11.48       20.31     24.92 o
 -13   4  11      104.61       84.79     17.44 o
 -12   4  11        0.10        3.93     13.48 o
 -11   4  11       43.37       54.60     15.07 o
 -10   4  11       28.56       17.48     15.01 o
  -9   4  11      109.83      100.00     13.83 o
  -8   4  11        8.67        5.67     12.95 o
  -7   4  11      414.95      412.65     17.30 o
  -6   4  11      191.41      181.67     14.90 o
  -5   4  11       10.91        4.43     15.15 o
  -4   4  11       65.64       54.95     10.23 o
  -3   4  11      105.77      101.78     12.67 o
  -2   4  11       69.88       52.86     12.67 o
  -1   4  11      124.42      116.65     14.48 o
   0   4  11       53.61       44.63     13.95 o
   1   4  11        3.96        4.22      6.50 o
   2   4  11        8.14        0.03      7.33 o
   3   4  11      211.88      206.92     18.19 o
   4   4  11      119.66      101.89     18.44 o
   5   4  11       41.18       35.94     18.77 o
   6   4  11        2.75        2.46      6.65 o
   7   4  11       62.80       60.67     20.39 o
   8   4  11       61.15       51.68     22.88 o
   9   4  11       26.49       49.44     31.14 o
 -17   5  11       21.79       11.23     27.05 o
 -16   5  11        0.00       -0.64      6.45 o
 -15   5  11       38.45       40.74     27.75 o
 -14   5  11       11.78        5.68     20.12 o
 -13   5  11        1.71       17.19     18.97 o
 -12   5  11       79.65       81.59     19.26 o
 -11   5  11       43.20       35.02     18.17 o
 -10   5  11        0.77       -0.14     19.14 o
  -9   5  11      235.01      218.22     25.80 o
  -8   5  11        1.68       -9.87     19.74 o
  -7   5  11        1.38       13.04     30.60 o
  -6   5  11      407.38      369.79     25.22 o
  -5   5  11      298.75      251.15     22.07 o
  -4   5  11      175.61      166.06     21.46 o
  -3   5  11       70.89       59.19     17.87 o
  -2   5  11      336.09      385.56     37.99 o
  -1   5  11       68.99       49.79     24.67 o
   0   5  11      751.72      797.71     36.80 o
   1   5  11      330.31      338.02     29.03 o
   2   5  11       69.84       72.78     27.18 o
   3   5  11      164.92      156.98     23.61 o
   4   5  11      339.76      335.03     26.60 o
   5   5  11      103.03      107.55     27.17 o
   6   5  11       48.84       37.28     29.10 o
   7   5  11      208.65      176.18     40.70 o
   8   5  11       10.41       18.82     60.35 o
 -15   6  11      100.10      133.43     48.13 o
 -14   6  11      179.43      165.40     32.27 o
 -13   6  11        8.22       -1.39     28.44 o
 -12   6  11       21.06       54.22     28.98 o
 -11   6  11       44.39       83.83     27.98 o
 -10   6  11      391.93      393.91     27.44 o
  -9   6  11      109.26       95.66     29.59 o
  -8   6  11      148.55      113.28     42.52 o
  -7   6  11       93.88       88.90     27.16 o
  -6   6  11        0.72       21.20     36.77 o
  -5   6  11      274.87      210.14     38.97 o
  -4   6  11       87.99       66.80     35.32 o
  -3   6  11      509.86      500.79     43.31 o
  -2   6  11        0.16       -2.11      4.87 o
  -1   6  11      692.63      681.87     62.51 o
   0   6  11        0.34        9.06     37.47 o
   1   6  11      554.54      541.95     59.99 o
   2   6  11       57.63       51.65     41.91 o
   3   6  11      295.97      341.84     52.81 o
   4   6  11      210.06      201.15     54.07 o
   5   6  11      112.07      104.06     38.94 o
   6   6  11      106.68      156.21     39.26 o
 -13   7  11        9.77       32.99     36.29 o
 -12   7  11      111.49      124.80     37.89 o
 -11   7  11       67.53       85.52     31.48 o
 -10   7  11      109.45      110.54     33.69 o
  -9   7  11       67.67       74.88     34.25 o
  -8   7  11        1.68       -3.30     20.43 o
  -7   7  11        0.84      -12.97     62.97 o
  -6   7  11      307.55      290.47     29.48 o
  -5   7  11       29.60       37.47     44.51 o
  -4   7  11      140.65      134.14     41.78 o
  -3   7  11        3.27       -5.67     19.63 o
  -2   7  11      107.15       87.21     34.13 o
  -1   7  11        2.00       -0.55     34.79 o
   0   7  11       46.70        4.54     53.08 o
   1   7  11       18.67       29.15     36.24 o
   2   7  11       91.48       77.84     41.45 o
   3   7  11      125.19       94.33     42.74 o
   4   7  11       54.32       81.79     46.74 o
  -9   8  11        6.20        9.01     35.72 o
  -8   8  11        1.35       16.11    218.59 o
  -7   8  11        3.43       26.57     68.55 o
  -6   8  11       69.94       78.76     66.85 o
  -5   8  11       23.39       -0.98      9.49 o
  -4   8  11        4.61      -16.62     48.88 o
  -2   8  11       42.29       87.80     60.25 o
  -1   8  11        0.11        2.77     69.61 o
   0   8  11       11.66       43.48     71.28 o
   1   8  11        3.15       13.67     73.27 o
 -20   0  12      205.12      252.55     48.87 o
 -19   0  12       87.12      101.57     43.53 o
 -18   0  12      373.63      344.18     39.98 o
 -17   0  12       11.61       16.46     32.59 o
 -16   0  12      833.11      900.44     32.63 o
 -15   0  12      296.96      266.93     22.71 o
 -14   0  12     1077.74     1160.47     31.49 o
 -13   0  12      555.31      534.92     27.05 o
 -12   0  12     1064.59     1050.05     38.97 o
 -11   0  12     1488.03     1497.66     31.07 o
 -10   0  12     2059.28     2082.91     21.49 o
  -9   0  12     1417.13     1404.44     26.25 o
  -8   0  12       30.24       34.87     12.52 o
  -7   0  12      421.85      390.62     16.73 o
  -6   0  12       97.70       97.32     11.26 o
  -5   0  12     2344.74     2343.51     32.98 o
  -4   0  12      347.63      329.38     14.86 o
  -3   0  12     1416.81     1453.47     22.61 o
  -2   0  12        1.36       -7.16     14.32 o
  -1   0  12      639.60      600.24     23.87 o
   0   0  12      172.35      168.22     15.53 o
   1   0  12     2283.31     2329.32     56.51 o
   2   0  12       78.02      102.70     19.48 o
   3   0  12      709.57      765.54     28.57 o
   4   0  12        9.91       18.40     17.92 o
   5   0  12      288.90      242.89     24.10 o
   6   0  12      380.15      447.72     28.74 o
   7   0  12       68.62       66.76     25.82 o
   8   0  12      558.01      576.76     32.52 o
   9   0  12       48.44       46.52     34.03 o
  10   0  12      118.27      114.89     37.83 o
 -20   1  12        0.33        2.03     21.19 o
 -19   1  12      173.06      165.07     26.48 o
 -18   1  12       53.63       45.57     27.07 o
 -17   1  12      548.05      578.71     26.94 o
 -16   1  12       48.03       40.75     19.05 o
 -15   1  12      515.83      522.39     20.52 o
 -14   1  12      525.99      484.79     18.92 o
 -13   1  12       49.11       32.68     11.50 o
 -12   1  12       93.25      115.53     12.73 o
 -11   1  12      556.62      564.52     13.38 o
 -10   1  12     1492.17     1504.89     18.49 o
  -9   1  12      314.56      293.76     16.99 o
  -8   1  12     3527.27     3498.85     38.67 o
  -7   1  12      636.18      627.80     14.86 o
  -6   1  12     1826.50     1835.09     20.47 o
  -5   1  12      584.10      593.66     11.97 o
  -4   1  12      602.64      626.89     12.83 o
  -3   1  12        3.36        2.55      5.85 o
  -2   1  12      341.29      304.20     10.72 o
  -1   1  12      114.64      139.54     12.77 o
   0   1  12     1039.45     1026.16     19.90 o
   1   1  12      133.47      126.82     12.50 o
   2   1  12     1134.20     1186.78     21.09 o
   3   1  12        3.37       -2.54      5.55 o
   4   1  12       69.41       85.62     14.07 o
   5   1  12      917.26      977.17     23.96 o
   6   1  12      101.12       98.31     16.62 o
   7   1  12      288.09      285.25     19.04 o
   8   1  12       90.57       84.25     19.89 o
   9   1  12       80.12      107.18     22.59 o
  10   1  12       52.19       62.88     24.35 o
 -19   2  12       41.41       37.32     31.83 o
 -18   2  12        4.51       20.51     31.95 o
 -17   2  12        1.22        8.41     23.06 o
 -16   2  12        2.50        0.73      2.69 o
 -15   2  12       17.72       18.25     16.35 o
 -14   2  12       65.64       56.40     15.77 o
 -13   2  12       35.87       42.44     13.82 o
 -12   2  12       51.64       36.27     11.01 o
 -11   2  12        8.02       10.23     11.99 o
 -10   2  12      301.08      264.33     14.46 o
  -9   2  12        6.32        2.42      6.18 o
  -8   2  12       38.96       48.16     12.01 o
  -7   2  12      296.36      293.67     12.36 o
  -6   2  12      287.58      288.76     11.32 o
  -5   2  12       16.46       15.34      7.36 o
  -4   2  12      456.77      447.22     13.10 o
  -3   2  12       17.19       23.49     11.80 o
  -2   2  12       64.48       68.83     11.35 o
  -1   2  12       43.01       56.54     15.14 o
   0   2  12        7.33        8.98     13.92 o
   1   2  12      331.75      319.77     16.69 o
   2   2  12      312.47      296.32     14.80 o
   3   2  12        5.28        2.67      8.34 o
   4   2  12       94.54       83.15     14.25 o
   5   2  12      299.47      259.18     15.93 o
   6   2  12        4.33       16.40     16.14 o
   7   2  12        3.99       11.34     13.69 o
   8   2  12        7.72        8.24     13.69 o
   9   2  12       25.01       37.98     23.69 o
  10   2  12        0.10        4.32     28.45 o
 -19   3  12       29.07       54.26     34.56 o
 -18   3  12       12.62       23.80     28.24 o
 -17   3  12       81.19       65.88     22.86 o
 -16   3  12       43.49       35.97     20.06 o
 -15   3  12      379.57      338.79     22.47 o
 -14   3  12       50.85       36.02     18.38 o
 -13   3  12        3.83       12.80     13.60 o
 -12   3  12      199.89      164.49     13.46 o
 -11   3  12      389.17      387.41     17.78 o
 -10   3  12      212.24      187.50     16.60 o
  -9   3  12      322.15      315.13     21.52 o
  -8   3  12       12.44       10.48     11.71 o
  -7   3  12      339.50      311.06     13.42 o
  -6   3  12      832.85      800.36     16.17 o
  -5   3  12       36.99       27.02      9.26 o
  -4   3  12      494.56      470.81     15.76 o
  -3   3  12        0.12       -0.60      6.23 o
  -2   3  12     2184.58     2235.96     38.95 o
  -1   3  12       62.65       56.14     14.18 o
   0   3  12      668.88      649.87     18.16 o
   1   3  12      305.72      318.11     15.92 o
   2   3  12      110.03      115.36     14.81 o
   3   3  12      580.67      559.64     20.88 o
   4   3  12      227.25      218.48     15.94 o
   5   3  12       31.50        8.80      8.26 o
   6   3  12       68.00       59.82     19.29 o
   7   3  12      165.30      137.98     18.78 o
   8   3  12        5.30        1.41     21.43 o
   9   3  12      169.20      182.36     25.05 o
 -18   4  12      159.32      159.96     32.03 o
 -17   4  12        6.56       11.40     29.82 o
 -16   4  12      100.88       77.01     24.74 o
 -15   4  12        6.86       -0.36     25.04 o
 -14   4  12      212.94      240.86     18.68 o
 -13   4  12       34.49       29.79     16.65 o
 -12   4  12       32.64       29.12     16.18 o
 -11   4  12      153.29      171.01     17.42 o
 -10   4  12      565.41      564.98     20.67 o
  -9   4  12      359.83      371.37     19.83 o
  -8   4  12      175.39      178.23     14.39 o
  -7   4  12      226.89      215.73     22.83 o
  -6   4  12      307.88      272.34     17.20 o
  -5   4  12     1964.97     2098.64     34.47 o
  -4   4  12        0.39       -3.74     12.84 o
  -3   4  12     1912.09     2007.91     29.00 o
  -2   4  12        3.19        0.56      4.17 o
  -1   4  12      343.96      328.85     17.26 o
   0   4  12       92.41       68.65     14.06 o
   1   4  12      396.38      419.57     20.47 o
   2   4  12      970.40      962.30     27.04 o
   3   4  12     1099.52     1131.67     30.38 o
   4   4  12      549.50      564.31     25.18 o
   5   4  12      125.80      161.30     23.59 o
   6   4  12      246.63      249.17     23.36 o
   7   4  12       45.38       46.19     24.31 o
   8   4  12      206.49      222.37     26.76 o
 -17   5  12       28.13       49.30     36.23 o
 -16   5  12        6.43       10.36     28.60 o
 -15   5  12      149.38      175.89     27.76 o
 -14   5  12        0.94       10.80     15.84 o
 -13   5  12      100.00      116.88     20.52 o
 -12   5  12      162.52      182.35     19.82 o
 -11   5  12      354.70      336.83     24.27 o
 -10   5  12      260.71      244.86     26.56 o
  -9   5  12      206.82      182.26     34.79 o
  -8   5  12       21.15       16.83     19.55 o
  -7   5  12        0.44        7.18     33.46 o
  -6   5  12      522.89      577.05     29.98 o
  -5   5  12      135.80       83.55     21.32 o
  -4   5  12     1791.38     1838.87     38.53 o
  -3   5  12      121.59      100.89     24.51 o
  -2   5  12      897.96      953.45     37.11 o
  -1   5  12       47.15       29.07     19.10 o
   0   5  12      586.36      608.60     27.41 o
   1   5  12      217.08      210.27     25.28 o
   2   5  12      292.15      277.61     24.59 o
   3   5  12      274.72      275.58     25.43 o
   4   5  12      245.86      236.11     26.86 o
   5   5  12      392.45      366.07     30.51 o
   6   5  12        1.41       17.09     31.81 o
   7   5  12       56.17       61.05     45.24 o
 -15   6  12        2.01       -2.87     21.01 o
 -14   6  12       21.71       25.63     34.17 o
 -13   6  12        1.30       11.45     35.39 o
 -12   6  12        2.37       10.41     28.33 o
 -11   6  12        2.63      -11.97     30.51 o
 -10   6  12      198.31      171.97     47.50 o
  -9   6  12       36.05       35.05     44.82 o
  -8   6  12        0.54        7.12     40.15 o
  -7   6  12        2.82        7.89     19.11 o
  -6   6  12       27.81       19.47     40.77 o
  -5   6  12      109.47       88.67     37.80 o
  -4   6  12        0.43      -11.85     43.30 o
  -3   6  12       71.87       42.86     26.16 o
  -2   6  12        6.46       26.39     42.14 o
  -1   6  12       64.55       48.26     39.70 o
   0   6  12       55.17       41.96     45.62 o
   1   6  12        8.40        2.88     19.61 o
   2   6  12       90.28      105.84     31.01 o
   3   6  12       19.42       16.82     35.52 o
   4   6  12        7.45       55.32     39.63 o
   5   6  12        6.40       22.89     41.17 o
   6   6  12        6.60       -4.30     18.28 o
 -13   7  12       48.17       55.45     37.04 o
 -12   7  12       41.13       28.46     34.87 o
 -11   7  12        3.71        2.64     34.66 o
 -10   7  12        5.25        1.64     35.11 o
  -9   7  12       27.29       27.30     58.23 o
  -8   7  12       34.49       47.00     47.19 o
  -7   7  12       29.91       32.69     36.85 o
  -6   7  12      111.59      110.71     29.63 o
  -5   7  12      173.98      155.23     43.92 o
  -4   7  12       23.17       31.10     47.64 o
  -3   7  12        3.61       -6.91     27.32 o
  -2   7  12       48.51       32.44     34.67 o
  -1   7  12        1.81       14.73     46.37 o
   0   7  12       53.89       48.53     53.33 o
   1   7  12        0.59      -10.10     20.21 o
   2   7  12       45.37       48.69     45.57 o
   3   7  12       16.74      -22.15     53.08 o
  -9   8  12       75.11       82.60     46.81 o
  -8   8  12       38.64       62.67     70.65 o
  -7   8  12      233.01      225.69     71.01 o
  -6   8  12       25.11       26.30     45.29 o
  -5   8  12      106.56       95.62     44.35 o
  -4   8  12        0.06       -9.57     36.99 o
  -3   8  12      165.16      209.44     43.66 o
  -2   8  12       59.97      104.25     43.08 o
  -1   8  12      234.28      214.12     48.55 o
   0   8  12       16.90       74.04     73.71 o
 -20   1  13        0.00        6.62     12.26 o
 -19   1  13       46.27       53.74     28.94 o
 -18   1  13        0.05       25.63     25.81 o
 -17   1  13      122.32      115.60     23.66 o
 -16   1  13        0.39       18.45     20.04 o
 -15   1  13      516.78      552.25     24.22 o
 -14   1  13       24.51       27.02     16.03 o
 -13   1  13      324.31      351.04     18.91 o
 -12   1  13      519.49      508.68     16.81 o
 -11   1  13      294.67      267.29     11.16 o
 -10   1  13      482.36      493.34     15.96 o
  -9   1  13      402.62      391.35     18.90 o
  -8   1  13      439.88      421.98     16.56 o
  -7   1  13       91.13      106.43     11.29 o
  -6   1  13     2817.50     2868.44     23.84 o
  -5   1  13       82.77       66.47      8.21 o
  -4   1  13     1046.20     1039.50     16.08 o
  -3   1  13      327.58      325.44     11.92 o
  -2   1  13      412.15      385.52     12.31 o
  -1   1  13      345.03      315.27     18.91 o
   0   1  13      221.35      237.73     14.60 o
   1   1  13      337.59      333.46     15.20 o
   2   1  13      336.67      340.26     15.16 o
   3   1  13      541.41      577.23     18.27 o
   4   1  13      129.27      111.28     14.95 o
   5   1  13       60.51       49.48     16.65 o
   6   1  13        2.37        2.15      5.83 o
   7   1  13      149.84      139.82     19.20 o
   8   1  13        0.02        8.96     13.27 o
   9   1  13       30.72       30.99     25.44 o
 -19   2  13       18.14        4.62     11.81 o
 -18   2  13      401.25      439.60     28.66 o
 -17   2  13        7.32       -3.95     15.58 o
 -16   2  13      395.78      420.54     23.40 o
 -15   2  13      130.47      116.44     17.51 o
 -14   2  13      476.92      498.89     20.23 o
 -13   2  13      118.51      131.58     14.36 o
 -12   2  13      731.36      792.14     25.12 o
 -11   2  13     1558.17     1609.33     26.52 o
 -10   2  13     1489.03     1529.88     25.73 o
  -9   2  13     2325.19     2383.66     31.53 o
  -8   2  13      200.52      193.60     13.75 o
  -7   2  13     1636.59     1639.87     21.04 o
  -6   2  13       31.99       22.33      9.01 o
  -5   2  13     4059.00     4175.58     28.99 o
  -4   2  13        8.58        7.12      8.20 o
  -3   2  13     4711.19     4696.08     35.81 o
  -2   2  13     1441.08     1481.69     27.53 o
  -1   2  13      323.49      328.74     18.50 o
   0   2  13      579.41      585.15     18.84 o
   1   2  13     1320.59     1369.43     26.32 o
   2   2  13     1388.76     1469.66     27.23 o
   3   2  13      297.78      286.80     15.33 o
   4   2  13      561.02      599.44     19.52 o
   5   2  13        1.57        2.61      7.06 o
   6   2  13      487.34      500.71     22.49 o
   7   2  13        2.67       29.46     19.93 o
   8   2  13      181.73      202.69     22.54 o
   9   2  13        0.08        9.33     25.79 o
 -19   3  13       47.74       54.82     33.31 o
 -18   3  13        0.52       17.38     32.76 o
 -17   3  13      303.61      299.08     25.21 o
 -16   3  13       53.66       47.80     24.75 o
 -15   3  13      147.89      149.37     20.24 o
 -14   3  13        1.61       10.14     19.24 o
 -13   3  13      227.02      242.62     15.76 o
 -12   3  13      142.81      148.41     15.32 o
 -11   3  13      404.29      376.89     20.16 o
 -10   3  13      172.12      152.70     15.74 o
  -9   3  13      770.53      785.09     21.84 o
  -8   3  13      461.87      467.73     15.65 o
  -7   3  13        1.07        1.99      4.37 o
  -6   3  13      387.82      381.48     17.45 o
  -5   3  13      229.46      211.72     12.53 o
  -4   3  13     1594.85     1566.65     25.63 o
  -3   3  13        6.28        1.62      8.67 o
  -2   3  13      565.82      591.91     20.80 o
  -1   3  13      128.36      120.33     16.24 o
   0   3  13      407.62      415.76     20.04 o
   1   3  13      410.05      441.76     18.45 o
   2   3  13      284.77      293.25     17.02 o
   3   3  13       94.34       94.55     16.30 o
   4   3  13        8.41        2.49     14.94 o
   5   3  13      197.14      181.19     18.21 o
   6   3  13        1.85       -1.35      8.35 o
   7   3  13      285.81      280.39     23.93 o
   8   3  13        0.75        0.37     24.94 o
 -18   4  13       67.67      100.48     32.53 o
 -17   4  13        0.45       -2.14     30.69 o
 -16   4  13       25.58       29.92     29.54 o
 -15   4  13       21.08       26.45     23.05 o
 -14   4  13        8.32       12.94     14.76 o
 -13   4  13       16.91       15.43     10.85 o
 -12   4  13       53.27       43.43     16.14 o
 -11   4  13       35.49       23.93     17.64 o
 -10   4  13       86.66       67.65     17.01 o
  -9   4  13       76.48       66.30     22.60 o
  -8   4  13        7.00       -4.59      9.32 o
  -7   4  13       83.90       62.34     13.90 o
  -6   4  13       46.01       48.21     13.53 o
  -5   4  13       15.27       15.80     13.86 o
  -4   4  13      188.49      188.52     18.37 o
  -3   4  13        0.06        3.57      7.43 o
  -2   4  13       16.70        8.25      8.90 o
  -1   4  13        7.10        0.15     10.79 o
   0   4  13        5.68        7.01     16.85 o
   1   4  13      263.36      272.81     19.98 o
   2   4  13        8.56       23.68     20.17 o
   3   4  13        3.33       18.57     20.77 o
   4   4  13        2.18       -2.06     18.86 o
   5   4  13        8.41        1.45     22.77 o
   6   4  13        6.51        7.93     27.61 o
   7   4  13       43.86       43.47     28.26 o
   8   4  13       39.09       29.21     31.79 o
 -17   5  13        4.68        0.34      2.80 o
 -16   5  13        3.57        1.22     13.66 o
 -15   5  13       78.98       70.75     28.42 o
 -14   5  13        1.32        1.05     28.59 o
 -13   5  13       40.77       32.55     23.15 o
 -12   5  13       57.51       77.36     25.43 o
 -11   5  13      221.63      255.56     41.22 o
 -10   5  13      186.08      164.05     39.23 o
  -9   5  13      156.61       91.35     25.16 o
  -8   5  13      452.09      495.04     29.83 o
  -7   5  13        2.42       -0.25      3.27 o
  -6   5  13     1221.16     1230.73     34.36 o
  -5   5  13       24.57       20.74     23.28 o
  -4   5  13      217.26      234.13     22.70 o
  -3   5  13      131.13      113.85     27.63 o
  -2   5  13      458.05      463.03     33.81 o
  -1   5  13      193.94      222.19     21.60 o
   0   5  13      379.89      359.55     24.84 o
   1   5  13      363.50      338.56     27.13 o
   2   5  13        2.12        4.31     25.05 o
   3   5  13      215.50      196.18     28.34 o
   4   5  13       78.87       99.40     28.43 o
   5   5  13      108.17      105.43     30.87 o
   6   5  13        0.91        0.69      7.48 o
 -15   6  13       65.66       93.75     39.04 o
 -14   6  13      112.54      109.77     32.90 o
 -13   6  13       64.01       77.02     31.88 o
 -12   6  13      141.71      143.37     35.76 o
 -11   6  13       64.68       95.20     51.57 o
 -10   6  13      283.34      279.22     30.34 o
  -9   6  13      363.30      356.23     42.49 o
  -8   6  13       10.31        5.83     31.06 o
  -7   6  13      727.98      778.66     53.37 o
  -6   6  13       17.67        6.76     41.12 o
  -5   6  13      511.07      539.37     36.32 o
  -4   6  13       76.00       29.76     28.64 o
  -3   6  13      771.58      725.12     40.02 o
  -2   6  13       71.12       49.99     43.84 o
  -1   6  13      498.64      561.66     59.98 o
   0   6  13      117.48       86.53     52.27 o
   1   6  13       44.04       74.97     55.50 o
   2   6  13      321.31      313.59     36.01 o
   3   6  13      171.96      172.15     38.97 o
   4   6  13       46.76       47.61     41.17 o
   5   6  13        5.97       -0.67     11.05 o
 -12   7  13      161.35      176.50     40.61 o
 -11   7  13       19.60       44.44     41.20 o
 -10   7  13      107.67      102.24     54.32 o
  -9   7  13        1.56       24.69     60.43 o
  -8   7  13      100.23       75.49     50.86 o
  -7   7  13       43.68       16.98     38.85 o
  -6   7  13      303.36      351.22     50.12 o
  -5   7  13       15.20        4.54     52.77 o
  -4   7  13       46.16       37.19     36.89 o
  -3   7  13       42.16       30.36     38.45 o
  -2   7  13       20.71       47.29     33.76 o
  -1   7  13       80.54       78.14     39.73 o
   0   7  13       36.06       31.53     56.43 o
   1   7  13       28.02       50.39     56.62 o
   2   7  13       54.23       85.23     68.91 o
  -8   8  13       48.65       44.38     68.36 o
  -7   8  13        8.38      -15.45     67.07 o
  -6   8  13       10.96       -2.49     32.76 o
  -5   8  13       27.28        1.81      9.05 o
  -4   8  13        6.88       -0.61     40.25 o
  -3   8  13       29.70       50.94     46.90 o
  -2   8  13       16.69       20.27     46.48 o
 -20   0  14      175.83      246.73     45.87 o
 -19   0  14       98.99      107.85     41.45 o
 -18   0  14      769.80      902.03     47.73 o
 -17   0  14       80.77       67.81     34.10 o
 -16   0  14      425.88      407.95     33.47 o
 -15   0  14      818.30      840.14     30.11 o
 -14   0  14       39.37       45.99     17.33 o
 -13   0  14      121.91       87.46     17.86 o
 -12   0  14     1244.16     1338.68     45.43 o
 -11   0  14     1902.31     1863.12     62.57 o
 -10   0  14      138.46      137.93     14.98 o
  -9   0  14     1293.63     1372.67     34.12 o
  -8   0  14        3.69        2.97      6.62 o
  -7   0  14       11.84       13.43     11.28 o
  -6   0  14       62.12       54.69     11.73 o
  -5   0  14     1100.04     1025.95     24.65 o
  -4   0  14      274.59      263.30     16.08 o
  -3   0  14     1336.90     1295.82     22.80 o
  -2   0  14      353.93      345.45     20.38 o
  -1   0  14      194.04      201.08     19.67 o
   0   0  14        6.30       23.44     21.34 o
   1   0  14      146.34      123.98     19.88 o
   2   0  14      183.44      183.42     20.81 o
   3   0  14       35.95       49.28     20.30 o
   4   0  14      830.70      868.35     58.75 o
   5   0  14        0.92       12.91     22.33 o
   6   0  14      392.19      425.08     29.93 o
   7   0  14       26.77       48.90     30.81 o
   8   0  14      169.46      159.52     31.74 o
   9   0  14      123.11      135.94     41.68 o
 -20   1  14       24.08       39.62     37.53 o
 -19   1  14      142.46      167.11     29.36 o
 -18   1  14        2.07       13.59     18.49 o
 -17   1  14      302.77      347.22     21.62 o
 -16   1  14       60.16       61.01     20.58 o
 -15   1  14      660.42      657.38     25.41 o
 -14   1  14      240.05      271.83     18.50 o
 -13   1  14        4.42        4.67     13.91 o
 -12   1  14      803.03      814.21     30.04 o
 -11   1  14      286.75      295.67     15.00 o
 -10   1  14     1649.63     1676.56     42.96 o
  -9   1  14      792.53      810.02     18.92 o
  -8   1  14      119.86      118.94     11.54 o
  -7   1  14       36.50       42.04      8.85 o
  -6   1  14     1113.88     1124.97     16.58 o
  -5   1  14       13.73        9.50      7.62 o
  -4   1  14      987.31      932.91     16.55 o
  -3   1  14       58.32       46.36      9.92 o
  -2   1  14      866.98      883.24     24.05 o
  -1   1  14      686.44      709.36     21.18 o
   0   1  14       35.05       24.67     13.88 o
   1   1  14      663.75      710.27     20.02 o
   2   1  14       67.22       52.47     12.68 o
   3   1  14      407.80      410.13     18.65 o
   4   1  14       47.85       39.08     15.12 o
   5   1  14      147.92      127.69     16.81 o
   6   1  14        8.86       22.81     23.07 o
   7   1  14      177.31      143.11     23.55 o
   8   1  14        1.12        2.69     11.60 o
   9   1  14      144.15      121.05     26.94 o
 -19   2  14       18.49       27.66     30.96 o
 -18   2  14        4.90       15.15     29.89 o
 -17   2  14       14.63        0.91      5.67 o
 -16   2  14       14.72       20.31     20.04 o
 -15   2  14       23.22       35.44     20.46 o
 -14   2  14      165.00      134.40     20.41 o
 -13   2  14       57.11       37.71     18.08 o
 -12   2  14       18.07       22.27     16.97 o
 -11   2  14       33.60       36.67     12.51 o
 -10   2  14      217.38      212.88     20.35 o
  -9   2  14       10.57       16.58     13.99 o
  -8   2  14      468.68      431.79     15.43 o
  -7   2  14      101.04       96.72     12.57 o
  -6   2  14        0.30        2.64      5.51 o
  -5   2  14      495.84      475.32     14.77 o
  -4   2  14      384.16      369.22     14.54 o
  -3   2  14        5.38       28.72     17.79 o
  -2   2  14       74.92       67.29     15.72 o
  -1   2  14       62.52       52.00     16.56 o
   0   2  14       27.04       12.52     15.54 o
   1   2  14        0.75       10.77     13.39 o
   2   2  14        0.27        4.37     12.64 o
   3   2  14      281.61      284.36     15.54 o
   4   2  14      390.11      372.05     17.95 o
   5   2  14      108.21      114.07     19.00 o
   6   2  14       10.30        0.33      3.64 o
   7   2  14        6.76        3.14      7.50 o
   8   2  14        0.96        3.24     21.84 o
 -19   3  14       40.47       54.30     40.99 o
 -18   3  14       42.46       64.57     28.97 o
 -17   3  14       27.90       59.40     25.83 o
 -16   3  14      104.74       99.89     22.81 o
 -15   3  14      149.19      137.71     21.47 o
 -14   3  14      242.79      228.03     22.82 o
 -13   3  14       48.48       39.65     20.62 o
 -12   3  14      212.45      203.83     16.00 o
 -11   3  14       42.39       24.62     14.49 o
 -10   3  14      143.27      128.15     16.46 o
  -9   3  14       53.19       39.66     11.62 o
  -8   3  14      855.57      890.96     17.83 o
  -7   3  14      535.03      499.17     17.83 o
  -6   3  14     1216.05     1234.99     26.91 o
  -5   3  14       69.01       54.71     14.60 o
  -4   3  14       93.15       96.11     13.72 o
  -3   3  14       19.28       29.88     13.62 o
  -2   3  14      231.35      219.55     17.28 o
  -1   3  14      151.56      160.21     17.28 o
   0   3  14      327.66      323.80     17.85 o
   1   3  14       70.44       47.21     15.22 o
   2   3  14      278.11      267.34     17.89 o
   3   3  14       12.78       15.48     17.28 o
   4   3  14       15.13        7.52     13.64 o
   5   3  14      150.67      150.89     20.08 o
   6   3  14        5.68        9.74     17.46 o
   7   3  14      142.41      176.20     25.87 o
   8   3  14        2.87        6.29      8.43 o
 -18   4  14      171.83      167.70     33.78 o
 -17   4  14        5.34        1.18      9.53 o
 -16   4  14      136.91      130.50     26.06 o
 -15   4  14      106.71       92.72     23.98 o
 -14   4  14      116.57      129.47     21.79 o
 -13   4  14      334.58      358.44     21.35 o
 -12   4  14      214.51      175.44     20.35 o
 -11   4  14      967.14      985.58     37.70 o
 -10   4  14       41.81       34.01     22.91 o
  -9   4  14      634.31      621.15     34.78 o
  -8   4  14      123.95       85.68     20.05 o
  -7   4  14     1174.80     1251.07     34.34 o
  -6   4  14      139.33      109.38     15.36 o
  -5   4  14     1733.33     1832.82     32.21 o
  -4   4  14      428.50      410.67     22.85 o
  -3   4  14      191.42      216.38     20.28 o
  -2   4  14      416.48      398.71     19.72 o
  -1   4  14      172.90      189.23     18.20 o
   0   4  14      468.63      508.62     23.26 o
   1   4  14      312.43      340.61     21.49 o
   2   4  14      704.12      723.75     27.84 o
   3   4  14      257.55      261.38     22.64 o
   4   4  14       78.67       77.01     25.25 o
   5   4  14       25.78       16.95     27.38 o
   6   4  14       59.20       60.28     30.65 o
   7   4  14       33.36       44.17     35.22 o
 -16   5  14       46.20       58.16     37.57 o
 -15   5  14      152.76      126.15     33.08 o
 -14   5  14      127.15      138.81     25.47 o
 -13   5  14       73.40       95.03     33.79 o
 -12   5  14      203.14      214.36     43.86 o
 -11   5  14      240.09      208.36     41.61 o
 -10   5  14      341.51      342.09     40.22 o
  -9   5  14        0.10        6.95     24.70 o
  -8   5  14      521.58      594.67     39.92 o
  -7   5  14      225.07      206.42     22.99 o
  -6   5  14     1501.17     1596.31     38.59 o
  -5   5  14       33.45       40.74     26.37 o
  -4   5  14      535.77      536.43     35.26 o
  -3   5  14       76.51       49.72     28.89 o
  -2   5  14      144.28      155.93     29.30 o
  -1   5  14      365.07      326.53     26.56 o
   0   5  14      199.71      187.18     23.86 o
   1   5  14      200.08      207.02     25.94 o
   2   5  14      260.48      269.63     28.56 o
   3   5  14       64.62      108.72     28.80 o
   4   5  14        0.23       -2.34     33.79 o
   5   5  14      126.80      103.07     35.54 o
   6   5  14        5.30       -1.38     28.36 o
 -15   6  14       10.92       27.43     51.09 o
 -14   6  14       29.16       38.85     41.48 o
 -13   6  14        1.88       -2.23     22.29 o
 -12   6  14        8.28       21.47     41.26 o
 -11   6  14       39.57       56.61     34.66 o
 -10   6  14        3.69        6.63     32.06 o
  -9   6  14        0.65       -5.72     11.43 o
  -8   6  14       26.74       36.27     38.46 o
  -7   6  14        3.67       37.68     45.40 o
  -6   6  14        0.55       -4.99     20.00 o
  -5   6  14       36.85        5.41     13.60 o
  -4   6  14        1.99        3.10     14.16 o
  -3   6  14       37.52       36.62     33.72 o
  -2   6  14       27.77       43.43     50.37 o
  -1   6  14       23.70       35.32     50.33 o
   0   6  14       39.41       49.54     55.48 o
   1   6  14       22.00      -10.05     52.04 o
   2   6  14        0.10       34.20     37.03 o
   3   6  14        0.93       -0.21     49.78 o
   4   6  14        3.79       23.68     44.83 o
 -12   7  14       72.91       87.73     42.99 o
 -11   7  14        0.48       16.47     43.87 o
 -10   7  14       21.05       17.31     56.19 o
  -9   7  14      100.77       78.35     64.04 o
  -8   7  14      109.34      111.91     34.47 o
  -7   7  14       13.09        0.54     28.22 o
  -6   7  14       27.45       27.52     36.77 o
  -5   7  14        0.87       -0.96     36.10 o
  -4   7  14       15.59       23.93     52.84 o
  -3   7  14       64.84       54.75     41.94 o
  -2   7  14       70.94       42.98     38.08 o
  -1   7  14        0.28       -8.35     61.02 o
   0   7  14       13.57       37.04     64.57 o
   1   7  14       25.23       27.52     64.16 o
 -20   1  15       20.25       33.18     34.22 o
 -19   1  15       58.72       62.22     29.38 o
 -18   1  15        2.25        7.54     18.21 o
 -17   1  15      130.76      137.34     20.23 o
 -16   1  15       85.96       97.70     18.10 o
 -15   1  15      303.60      302.33     19.15 o
 -14   1  15      162.38      170.65     16.81 o
 -13   1  15       13.47       28.67     15.29 o
 -12   1  15      574.04      599.05     36.86 o
 -11   1  15       43.04       42.91     12.99 o
 -10   1  15      500.43      551.19     18.90 o
  -9   1  15       18.35       16.37     10.94 o
  -8   1  15      225.73      231.21     11.18 o
  -7   1  15      476.38      458.81     13.07 o
  -6   1  15      856.67      855.50     15.85 o
  -5   1  15       74.07       59.57      9.79 o
  -4   1  15      422.50      438.19     14.87 o
  -3   1  15      435.07      445.62     20.04 o
  -2   1  15       12.57       19.65     16.67 o
  -1   1  15       71.79       60.16     15.60 o
   0   1  15      102.83      100.93     16.58 o
   1   1  15      199.35      177.99     15.14 o
   2   1  15       96.51       76.16     14.11 o
   3   1  15      262.43      271.53     17.36 o
   4   1  15       22.50        0.96     15.22 o
   5   1  15       51.65       52.53     19.87 o
   6   1  15        2.00       13.82     20.07 o
   7   1  15       54.27       50.87     23.25 o
   8   1  15        8.84       18.72     27.00 o
 -19   2  15       13.25        6.54     21.29 o
 -18   2  15      468.83      505.17     28.76 o
 -17   2  15       83.56       74.96     24.91 o
 -16   2  15      184.99      181.60     22.64 o
 -15   2  15      339.68      359.77     25.74 o
 -14   2  15      338.68      355.20     24.96 o
 -13   2  15      816.13      884.95     39.30 o
 -12   2  15      236.24      237.62     19.06 o
 -11   2  15     1576.58     1682.30     27.96 o
 -10   2  15       44.47       25.79     14.56 o
  -9   2  15     1373.54     1427.69     27.02 o
  -8   2  15      116.48       91.62     13.30 o
  -7   2  15     2212.79     2258.50     25.87 o
  -6   2  15      129.23      139.01     10.23 o
  -5   2  15     1308.08     1322.07     18.92 o
  -4   2  15     1101.16     1202.67     31.66 o
  -3   2  15      154.90      161.86     15.90 o
  -2   2  15      643.59      669.01     22.74 o
  -1   2  15      511.34      531.78     21.71 o
   0   2  15      459.13      487.42     22.91 o
   1   2  15      287.05      253.81     18.33 o
   2   2  15      809.08      817.50     24.66 o
   3   2  15       31.51       16.67     16.98 o
   4   2  15       87.98       80.39     16.27 o
   5   2  15       78.76       65.02     19.14 o
   6   2  15      463.84      469.71     23.77 o
   7   2  15        4.16        3.07      7.42 o
 -19   3  15      159.18      147.63     37.25 o
 -18   3  15        0.49        0.18     16.83 o
 -17   3  15      139.59      130.70     29.63 o
 -16   3  15      110.84      110.87     26.94 o
 -15   3  15      173.28      160.52     24.70 o
 -14   3  15       63.22       70.97     23.30 o
 -13   3  15        3.78        8.65     25.30 o
 -12   3  15      320.26      339.87     18.20 o
 -11   3  15      358.89      324.58     17.52 o
 -10   3  15      950.44      996.08     22.04 o
  -9   3  15        0.60        2.19      5.78 o
  -8   3  15       73.73       79.92     12.75 o
  -7   3  15     1129.19     1143.65     26.46 o
  -6   3  15      555.60      541.70     30.39 o
  -5   3  15        6.68       -4.52     12.54 o
  -4   3  15      996.38     1014.77     24.30 o
  -3   3  15      468.13      414.11     19.15 o
  -2   3  15        6.30       11.47     18.32 o
  -1   3  15      446.12      429.94     21.46 o
   0   3  15        9.67        1.74     17.86 o
   1   3  15      235.76      227.46     17.75 o
   2   3  15        1.39       22.02     17.56 o
   3   3  15      120.71      110.92     20.28 o
   4   3  15        0.05        8.80     20.66 o
   5   3  15      144.46      158.64     23.34 o
   6   3  15       34.54       33.00     27.07 o
   7   3  15       92.87       86.99     30.76 o
 -18   4  15       16.19       33.35     32.97 o
 -17   4  15       18.68       22.21     33.04 o
 -16   4  15       24.90       34.38     30.03 o
 -15   4  15        0.26        3.45      8.93 o
 -14   4  15        1.61        7.14     22.59 o
 -13   4  15       20.34       26.98     24.01 o
 -12   4  15        0.01        2.81      8.29 o
 -11   4  15        4.67        0.63     17.42 o
 -10   4  15        5.99        5.97     16.98 o
  -9   4  15       21.52       26.39     19.56 o
  -8   4  15       23.42       16.71     17.87 o
  -7   4  15       23.60       24.34     19.79 o
  -6   4  15       59.51       30.27     16.96 o
  -5   4  15      140.85      134.06     16.94 o
  -4   4  15       54.38       56.76     19.82 o
  -3   4  15       35.11       36.65     21.34 o
  -2   4  15       59.08       44.39     17.81 o
  -1   4  15       11.11       15.16     18.59 o
   0   4  15        6.02       10.69     14.54 o
   1   4  15       71.60       55.61     20.14 o
   2   4  15        1.87       14.39     25.75 o
   3   4  15       12.62       10.93     24.93 o
   4   4  15       46.75       21.88     23.75 o
   5   4  15       15.24       -3.79     19.93 o
   6   4  15       29.99       29.51     33.22 o
 -16   5  15       41.81       70.61     44.63 o
 -15   5  15       91.76       93.44     44.54 o
 -14   5  15      122.96      112.69     41.03 o
 -13   5  15       42.78       50.60     35.47 o
 -12   5  15      176.92      180.09     44.46 o
 -11   5  15       26.78       46.34     42.77 o
 -10   5  15      489.77      478.68     31.92 o
  -9   5  15       10.77        0.38     14.09 o
  -8   5  15      559.17      613.93     28.61 o
  -7   5  15        6.27        3.83     20.18 o
  -6   5  15      151.46      132.71     21.89 o
  -5   5  15       65.73       38.00     22.81 o
  -4   5  15       98.73       85.88     28.91 o
  -3   5  15      228.28      217.97     29.91 o
  -2   5  15      200.64      198.11     32.75 o
  -1   5  15      167.49      167.71     33.51 o
   0   5  15        0.70        7.79     21.88 o
   1   5  15       69.11       76.70     26.87 o
   2   5  15       76.32       77.54     30.50 o
   3   5  15       28.25       41.81     32.41 o
   4   5  15        0.09       -9.85     37.18 o
   5   5  15       64.93       73.58     39.26 o
 -14   6  15      103.51      149.41     42.87 o
 -13   6  15      206.17      265.37     40.53 o
 -12   6  15       28.91      -14.48     28.96 o
 -11   6  15      393.46      350.03     34.78 o
 -10   6  15        0.49       -2.78     41.84 o
  -9   6  15      241.50      259.96     28.41 o
  -8   6  15       62.68        3.09     24.34 o
  -7   6  15      350.78      333.14     36.21 o
  -6   6  15        0.22       -3.41     17.88 o
  -5   6  15      349.14      322.11     35.64 o
  -4   6  15      139.19      147.27     33.25 o
  -3   6  15      172.54      180.02     37.21 o
  -2   6  15       22.16       45.06     57.92 o
  -1   6  15      159.63      180.39     57.63 o
   0   6  15      114.31      157.97     59.51 o
   1   6  15        9.54       50.12     65.60 o
   2   6  15      131.18      190.00     68.33 o
   3   6  15       49.57       57.41     42.79 o
 -12   7  15       62.76       68.94     45.26 o
 -11   7  15        5.14       24.91     59.95 o
 -10   7  15       86.68       90.04     63.82 o
  -9   7  15        2.85       21.32     66.39 o
  -8   7  15       74.92       87.99     34.15 o
  -7   7  15        5.10       16.89     43.01 o
  -6   7  15        7.91       -1.14     33.68 o
  -5   7  15        6.12       18.64     39.68 o
  -4   7  15       54.22       66.50     50.66 o
  -3   7  15       22.56       39.00     40.96 o
  -2   7  15       23.20        9.07     25.00 o
  -1   7  15       18.99       33.65     68.78 o
   0   7  15       32.48       78.44     75.11 o
 -20   0  16      109.67      108.99     52.51 o
 -19   0  16       38.15       29.79     45.30 o
 -18   0  16      268.05      289.07     35.19 o
 -17   0  16      122.96      128.81     36.76 o
 -16   0  16      113.72      100.44     32.10 o
 -15   0  16      439.39      545.93     50.95 o
 -14   0  16       68.01       48.74     20.33 o
 -13   0  16      154.33      145.96     18.62 o
 -12   0  16      114.94      111.53     22.12 o
 -11   0  16      365.96      378.22     39.05 o
 -10   0  16       67.55       74.17     18.14 o
  -9   0  16      126.77       99.40     14.02 o
  -8   0  16      664.89      634.38     20.27 o
  -7   0  16     1760.73     1818.24     29.45 o
  -6   0  16      204.78      205.15     14.96 o
  -5   0  16      183.08      178.90     16.50 o
  -4   0  16        5.39       -1.88      4.62 o
  -3   0  16      325.67      369.01     35.90 o
  -2   0  16      589.19      561.58     34.26 o
  -1   0  16       69.80       63.30     22.03 o
   0   0  16      242.49      275.22     29.17 o
   1   0  16       14.22        3.18     20.04 o
   2   0  16      632.33      656.73     32.62 o
   3   0  16       49.98       57.27     25.52 o
   4   0  16      329.78      340.84     27.67 o
   5   0  16        6.80       16.97     30.87 o
   6   0  16      815.53      909.09     42.44 o
   7   0  16       44.69       69.79     37.89 o
 -19   1  16      116.88      139.68     29.76 o
 -18   1  16        1.38        3.26     21.30 o
 -17   1  16       40.45       46.41     22.58 o
 -16   1  16      225.86      217.04     20.70 o
 -15   1  16        0.88        9.34     17.21 o
 -14   1  16       60.11       66.43     15.61 o
 -13   1  16       38.72       32.65     18.19 o
 -12   1  16     1408.84     1388.99     46.42 o
 -11   1  16      108.12      101.83     16.66 o
 -10   1  16      613.54      637.80     20.80 o
  -9   1  16       37.18       36.88     11.07 o
  -8   1  16      156.95      131.47     10.60 o
  -7   1  16      853.66      868.24     16.66 o
  -6   1  16      968.20      979.45     16.99 o
  -5   1  16       31.61       25.61      9.94 o
  -4   1  16      211.41      226.17     17.00 o
  -3   1  16      137.75      147.90     16.08 o
  -2   1  16       32.77       33.99     16.32 o
  -1   1  16      571.04      589.08     24.22 o
   0   1  16      318.17      274.36     18.76 o
   1   1  16      452.99      440.37     21.66 o
   2   1  16      317.60      343.82     21.14 o
   3   1  16      530.41      528.45     22.04 o
   4   1  16        6.74       10.05     12.69 o
   5   1  16       45.80       52.94     20.98 o
   6   1  16        1.89        0.57      4.88 o
   7   1  16      193.44      202.81     26.44 o
 -19   2  16       30.52       16.12     13.68 o
 -18   2  16       36.58       39.54     28.17 o
 -17   2  16        0.05       -4.58     24.35 o
 -16   2  16       23.01       26.74     26.27 o
 -15   2  16        0.06       -2.04     14.69 o
 -14   2  16        0.44        0.75      6.52 o
 -13   2  16       17.77       21.56     22.45 o
 -12   2  16        6.30        9.60     18.42 o
 -11   2  16        9.83       23.15     17.22 o
 -10   2  16        2.74       -4.30      9.02 o
  -9   2  16       99.11       75.36     13.03 o
  -8   2  16      395.43      375.26     16.77 o
  -7   2  16      132.29      141.45     10.47 o
  -6   2  16      169.86      164.92     11.58 o
  -5   2  16       56.34       51.06     11.92 o
  -4   2  16      109.58      107.64     14.65 o
  -3   2  16      303.30      306.67     28.59 o
  -2   2  16        0.03       -7.54     25.57 o
  -1   2  16      118.76      101.99     17.73 o
   0   2  16        7.79       -3.23      9.27 o
   1   2  16      132.49      138.33     20.44 o
   2   2  16       12.07        6.92     12.10 o
   3   2  16       13.68        5.57     18.70 o
   4   2  16        0.20       -0.26     12.23 o
   5   2  16        9.48        1.62      4.05 o
   6   2  16        0.01        5.88     11.35 o
   7   2  16        7.44       30.24     28.46 o
 -18   3  16      157.35      182.04     34.71 o
 -17   3  16       27.44       35.28     32.75 o
 -16   3  16      226.25      210.32     26.62 o
 -15   3  16       30.72       18.88     17.29 o
 -14   3  16       28.62       37.33     22.68 o
 -13   3  16        5.98       -0.15     43.43 o
 -12   3  16      150.88      130.55     17.30 o
 -11   3  16       90.12       56.93     19.89 o
 -10   3  16      270.73      265.11     18.11 o
  -9   3  16       24.17       20.61     13.36 o
  -8   3  16      232.25      210.00     15.79 o
  -7   3  16      190.56      162.50     17.53 o
  -6   3  16      299.66      319.59     22.60 o
  -5   3  16        0.85       18.66     19.59 o
  -4   3  16      660.92      657.65     21.59 o
  -3   3  16      256.57      201.84     22.77 o
  -2   3  16      317.23      318.47     20.60 o
  -1   3  16       10.58       10.55      9.74 o
   0   3  16       80.42       74.56     19.65 o
   1   3  16       47.83       46.94     21.28 o
   2   3  16       96.55       75.89     20.29 o
   3   3  16      114.53      110.92     25.12 o
   4   3  16        0.04       -2.76      9.92 o
   5   3  16      165.15      150.52     26.07 o
   6   3  16        0.05        2.90     29.25 o
 -17   4  16      109.35      122.77     44.65 o
 -16   4  16       39.37       41.09     40.85 o
 -15   4  16      292.95      324.95     36.01 o
 -14   4  16       13.84        5.18     22.77 o
 -13   4  16      389.81      392.74     34.07 o
 -12   4  16        1.23       -3.41     12.65 o
 -11   4  16      633.84      697.44     30.25 o
 -10   4  16        0.81       14.32     24.48 o
  -9   4  16      620.76      682.45     29.33 o
  -8   4  16       23.40        2.14      8.34 o
  -7   4  16      541.64      546.60     26.72 o
  -6   4  16       41.59       42.89     20.50 o
  -5   4  16       56.97       44.17     20.91 o
  -4   4  16      222.89      212.10     21.29 o
  -3   4  16      119.85       92.67     23.14 o
  -2   4  16      247.56      234.07     24.87 o
  -1   4  16      504.76      506.12     21.76 o
   0   4  16      346.37      331.32     22.84 o
   1   4  16       56.30       64.75     23.19 o
   2   4  16      139.68      132.87     25.17 o
   3   4  16        0.28       16.72     27.60 o
   4   4  16      103.96      103.09     29.20 o
   5   4  16        7.33       17.33     40.27 o
 -16   5  16      221.41      232.47     43.81 o
 -15   5  16       43.07       76.96     41.61 o
 -14   5  16       86.38       62.92     55.65 o
 -13   5  16        2.76      -17.83     39.60 o
 -12   5  16      222.89      234.97     33.40 o
 -11   5  16        0.57       -0.50     19.68 o
 -10   5  16      467.16      502.58     24.85 o
  -9   5  16        5.30        8.10     27.38 o
  -8   5  16      277.60      293.10     26.79 o
  -7   5  16       29.50       39.94     24.47 o
  -6   5  16      540.80      569.99     29.17 o
  -5   5  16      121.72       84.23     21.97 o
  -4   5  16      192.50      195.74     32.59 o
  -3   5  16      106.88      124.13     31.68 o
  -2   5  16      124.84      104.66     32.82 o
  -1   5  16       47.95       49.56     35.39 o
   0   5  16       75.08       82.43     37.01 o
   1   5  16      110.51       93.79     30.57 o
   2   5  16       29.02       22.62     30.89 o
   3   5  16      109.79      101.80     34.62 o
   4   5  16       28.48       29.25     40.54 o
 -14   6  16        0.91        1.39     18.72 o
 -13   6  16        0.25       -0.95     26.27 o
 -12   6  16       10.15       12.62     39.85 o
 -11   6  16       77.35       72.67     30.71 o
 -10   6  16       22.32       17.16     35.93 o
  -9   6  16        1.77       19.48     30.90 o
  -8   6  16       19.15       56.55     33.27 o
  -7   6  16       11.74       12.09     33.14 o
  -6   6  16        5.60       -7.26    191.59 o
  -5   6  16        0.26        8.92     30.27 o
  -4   6  16        1.79       35.05     35.39 o
  -3   6  16        2.01       26.03     58.05 o
  -2   6  16       50.78       17.90     62.71 o
  -1   6  16        8.01        6.75     56.04 o
   0   6  16        0.11       27.47     55.61 o
   1   6  16       30.77       26.76     60.91 o
   2   6  16        0.15       27.85     71.77 o
 -11   7  16        0.69        6.82     62.99 o
 -10   7  16       12.75       -4.00     18.13 o
  -9   7  16        0.01       26.07     47.04 o
  -8   7  16       37.37       37.25     34.61 o
  -7   7  16       10.49       29.78     45.86 o
  -6   7  16        8.26        0.71     12.10 o
  -5   7  16       27.29       21.01     44.39 o
  -4   7  16        0.68        4.15     43.68 o
  -3   7  16        8.79       10.55     57.43 o
  -2   7  16        5.31       47.59     66.18 o
 -19   1  17       63.58       71.76     30.88 o
 -18   1  17       18.16       25.73     27.06 o
 -17   1  17       48.60       44.75     25.89 o
 -16   1  17      204.28      211.99     20.15 o
 -15   1  17       14.84       12.83     19.63 o
 -14   1  17       45.84       50.60     18.75 o
 -13   1  17        2.38       -0.48     16.30 o
 -12   1  17      299.62      282.08     21.80 o
 -11   1  17        0.41        3.40     14.34 o
 -10   1  17      352.06      352.61     14.84 o
  -9   1  17        9.14        9.61      9.88 o
  -8   1  17      225.23      212.33     11.82 o
  -7   1  17      170.09      157.97     10.81 o
  -6   1  17      426.98      437.10     13.35 o
  -5   1  17       71.60       49.57     18.66 o
  -4   1  17      213.98      219.69     18.07 o
  -3   1  17      252.15      259.80     18.51 o
  -2   1  17       64.91       57.99     16.82 o
  -1   1  17      185.99      206.38     20.39 o
   0   1  17      113.97      111.77     17.85 o
   1   1  17      554.96      581.46     26.37 o
   2   1  17        9.21        7.83     22.85 o
   3   1  17       76.03       79.13     20.27 o
   4   1  17        0.79       12.74     15.76 o
   5   1  17      161.27      183.72     25.22 o
   6   1  17       14.12       29.45     27.22 o
 -19   2  17       58.30       74.35     31.43 o
 -18   2  17      152.74      155.29     33.77 o
 -17   2  17      196.48      215.85     30.59 o
 -16   2  17       97.62       81.70     26.57 o
 -15   2  17      433.64      455.18     27.18 o
 -14   2  17        0.84       10.97     27.59 o
 -13   2  17      627.78      631.84     33.70 o
 -12   2  17       12.77        7.69     24.28 o
 -11   2  17      852.20      875.06     26.57 o
 -10   2  17        1.62       -5.01     10.03 o
  -9   2  17      288.27      288.04     14.64 o
  -8   2  17      520.63      520.16     16.58 o
  -7   2  17     1276.15     1268.69     20.79 o
  -6   2  17       57.75       65.07     13.21 o
  -5   2  17      568.05      544.14     22.24 o
  -4   2  17      505.03      505.78     21.63 o
  -3   2  17      110.23      115.52     17.99 o
  -2   2  17      444.28      417.12     22.57 o
  -1   2  17      542.45      504.76     25.64 o
   0   2  17      555.77      598.33     26.41 o
   1   2  17       19.51       18.02     22.04 o
   2   2  17      575.11      618.87     29.24 o
   3   2  17        9.29       17.06     23.48 o
   4   2  17      139.46      162.82     27.23 o
   5   2  17        5.73       15.06     24.31 o
   6   2  17      166.48      183.84     28.50 o
 -18   3  17       95.12      114.71     36.24 o
 -17   3  17        2.74       19.29     32.69 o
 -16   3  17       69.89       82.37     27.59 o
 -15   3  17       33.33       32.16     27.01 o
 -14   3  17      112.96      102.62     27.51 o
 -13   3  17       58.55       62.25     44.14 o
 -12   3  17      212.64      217.98     21.23 o
 -11   3  17        5.38       16.32     21.13 o
 -10   3  17      362.62      335.09     17.61 o
  -9   3  17      328.87      315.47     17.41 o
  -8   3  17        7.68       -5.11     10.84 o
  -7   3  17       62.00       58.06     17.63 o
  -6   3  17      631.65      633.11     23.89 o
  -5   3  17      210.61      208.91     27.01 o
  -4   3  17       18.57       25.77     19.99 o
  -3   3  17      168.56      149.85     18.38 o
  -2   3  17        0.95       19.90     18.43 o
  -1   3  17      129.31      126.13     18.19 o
   0   3  17       45.38       38.36     21.51 o
   1   3  17      301.91      280.73     24.73 o
   2   3  17        2.02       16.87     30.77 o
   3   3  17       95.16       90.75     23.62 o
   4   3  17       10.57       27.12     25.53 o
   5   3  17      114.61      125.26     33.35 o
 -17   4  17       25.36       27.28     47.89 o
 -16   4  17        9.84        7.78     60.83 o
 -15   4  17        7.21       14.13     36.74 o
 -14   4  17        2.17        8.70     33.22 o
 -13   4  17       22.16       10.21     33.34 o
 -12   4  17        0.13       19.36     25.45 o
 -11   4  17       30.00       33.69     23.58 o
 -10   4  17        2.05       14.02     25.90 o
  -9   4  17       56.79       50.81     21.06 o
  -8   4  17       83.99       59.88     23.01 o
  -7   4  17        0.07       -4.06     24.75 o
  -6   4  17       90.68       73.21     22.90 o
  -5   4  17      107.30       87.74     24.33 o
  -4   4  17       48.55       43.97     29.01 o
  -3   4  17        7.60       21.24     31.37 o
  -2   4  17       16.31       36.42     31.02 o
  -1   4  17       56.26       52.84     21.67 o
   0   4  17       10.83       28.40     22.86 o
   1   4  17        0.01        2.26      6.82 o
   2   4  17       12.88       12.54     28.22 o
   3   4  17       66.08       58.68     35.16 o
   4   4  17        8.45       33.59     39.19 o
 -16   5  17       70.36       62.19     43.38 o
 -15   5  17       40.03       41.53     41.46 o
 -14   5  17      156.82      192.33     59.69 o
 -13   5  17       13.29       19.04     37.81 o
 -12   5  17      206.04      219.02     27.58 o
 -11   5  17        7.84        1.47     14.77 o
 -10   5  17      181.84      173.24     26.19 o
  -9   5  17        2.12      -10.71     21.42 o
  -8   5  17       75.32       62.76     25.95 o
  -7   5  17       13.25        6.47     25.08 o
  -6   5  17       47.61       59.01     25.66 o
  -5   5  17      121.60      100.65     27.77 o
  -4   5  17       32.92       20.03     26.66 o
  -3   5  17      120.20       98.90     32.96 o
  -2   5  17       36.45       39.55     35.63 o
  -1   5  17       64.86       87.08     41.31 o
   0   5  17        6.35       -1.40     21.40 o
   1   5  17       16.43       11.58     41.19 o
   2   5  17       10.48        6.25     14.94 o
 -14   6  17       19.97       -0.52      5.93 o
 -13   6  17      143.08      138.23     36.29 o
 -12   6  17        4.89       -1.07     10.59 o
 -11   6  17      191.51      190.78     33.22 o
 -10   6  17       17.10       -1.08     16.64 o
  -9   6  17      168.98      191.89     30.80 o
  -8   6  17       25.45       33.72     34.91 o
  -7   6  17      148.82      154.92     36.18 o
  -6   6  17        5.32       27.30     40.40 o
  -5   6  17      205.52      187.31     37.50 o
  -4   6  17       90.16       87.92     40.30 o
  -3   6  17       48.21       39.19     40.52 o
  -2   6  17       95.87       79.12     62.31 o
  -1   6  17        7.80       17.23     57.50 o
   0   6  17       73.49      127.70     66.18 o
  -9   7  17        4.68        8.01     39.19 o
  -8   7  17       18.81       10.37     41.04 o
  -7   7  17        0.51       16.73     44.87 o
  -6   7  17       70.24       62.05     44.85 o
  -5   7  17       32.02       42.18     50.17 o
  -4   7  17       44.03       49.82     49.07 o
 -19   0  18       45.10       38.23     41.16 o
 -18   0  18        6.75       20.86     44.98 o
 -17   0  18       68.47       58.34     38.22 o
 -16   0  18       14.70       12.06     32.46 o
 -15   0  18        6.80        2.61     33.12 o
 -14   0  18       48.02       13.62     41.31 o
 -13   0  18      459.97      458.32     46.14 o
 -12   0  18      121.96       96.39     36.23 o
 -11   0  18      279.69      273.63     26.88 o
 -10   0  18       79.08       76.77     14.78 o
  -9   0  18       42.08       48.62     15.38 o
  -8   0  18      139.45      120.07     14.92 o
  -7   0  18     2683.44     2754.84     50.23 o
  -6   0  18       65.93       68.95     13.72 o
  -5   0  18      648.53      685.72     35.39 o
  -4   0  18      474.99      538.00     34.09 o
  -3   0  18      175.69      178.29     36.33 o
  -2   0  18     1275.43     1305.55     49.77 o
  -1   0  18      170.91      156.18     29.51 o
   0   0  18      758.04      799.78     40.48 o
   1   0  18        0.02        1.08     15.80 o
   2   0  18     1443.87     1647.47     57.43 o
   3   0  18      101.05       83.39     35.26 o
   4   0  18      114.72      147.00     33.12 o
   5   0  18       27.38       43.62     35.78 o
 -19   1  18       13.21       -5.49     20.77 o
 -18   1  18      112.62      146.59     29.34 o
 -17   1  18        0.33       20.65     38.52 o
 -16   1  18      340.83      358.40     23.43 o
 -15   1  18       22.64        7.53     16.61 o
 -14   1  18       19.96        7.39     18.81 o
 -13   1  18       81.51       64.83     19.90 o
 -12   1  18      236.88      230.79     26.52 o
 -11   1  18        9.42       10.73     14.24 o
 -10   1  18      113.10      117.82     13.18 o
  -9   1  18      105.88      109.11     11.29 o
  -8   1  18      738.69      737.53     16.95 o
  -7   1  18        9.17        1.78      6.42 o
  -6   1  18      447.36      460.06     15.89 o
  -5   1  18      203.62      183.57     21.04 o
  -4   1  18      156.56      121.84     20.39 o
  -3   1  18     1319.00     1286.94     31.44 o
  -2   1  18      198.94      193.14     20.67 o
  -1   1  18      306.46      309.04     23.68 o
   0   1  18      219.99      209.95     21.65 o
   1   1  18      416.82      403.58     25.83 o
   2   1  18       20.64       20.39     25.77 o
   3   1  18      129.21      117.94     27.02 o
   4   1  18       28.68       38.18     26.72 o
   5   1  18      162.20      153.23     29.05 o
 -19   2  18       14.78        2.34     36.75 o
 -18   2  18        3.17       28.99     30.62 o
 -17   2  18       23.62       30.76     28.52 o
 -16   2  18        0.27        5.57     26.50 o
 -15   2  18        3.31       16.94     29.38 o
 -14   2  18       17.35       27.66     26.45 o
 -13   2  18       24.78       27.77     27.38 o
 -12   2  18       66.05       79.33     17.84 o
 -11   2  18        1.78        6.14      7.51 o
 -10   2  18      156.74      156.61     13.95 o
  -9   2  18        0.84       15.05     16.31 o
  -8   2  18      202.20      198.17     13.28 o
  -7   2  18        0.16        3.74     15.20 o
  -6   2  18       27.13        6.73     11.45 o
  -5   2  18       29.41       11.70     15.98 o
  -4   2  18       39.58       43.80     17.43 o
  -3   2  18        1.00       11.60     13.98 o
  -2   2  18       31.31       47.93     19.36 o
  -1   2  18        0.42       -2.64      5.28 o
   0   2  18       11.14       13.83     21.96 o
   1   2  18       42.57       39.34     21.94 o
   2   2  18        9.69       -0.52     25.44 o
   3   2  18        3.73       11.41     22.95 o
   4   2  18        6.78       22.57     29.02 o
   5   2  18       24.40       24.11     35.56 o
 -18   3  18        6.20        9.68     37.84 o
 -17   3  18        8.12       19.37     33.93 o
 -16   3  18       52.91       46.73     36.47 o
 -15   3  18        8.68       -1.27     33.92 o
 -14   3  18       15.91        5.27     47.68 o
 -13   3  18       18.29       12.28     29.06 o
 -12   3  18      347.04      343.85     24.15 o
 -11   3  18        0.08        0.31      3.42 o
 -10   3  18      340.30      324.04     19.06 o
  -9   3  18        5.18        1.72     10.26 o
  -8   3  18       32.77       29.37     18.04 o
  -7   3  18       45.92       35.90     18.71 o
  -6   3  18      349.83      379.06     27.05 o
  -5   3  18        5.84       32.42     28.02 o
  -4   3  18      434.16      424.79     27.26 o
  -3   3  18       89.77       63.65     20.03 o
  -2   3  18        2.31       -0.19      3.36 o
  -1   3  18       96.95       94.73     22.06 o
   0   3  18        1.60        8.69     22.93 o
   1   3  18      168.07      158.90     26.07 o
   2   3  18        9.66        3.46     19.24 o
   3   3  18      105.39       98.37     31.33 o
   4   3  18       17.21       15.11     15.39 o
 -17   4  18      101.40      114.16     47.24 o
 -16   4  18        2.28       10.36     40.87 o
 -15   4  18      157.60      171.02     38.11 o
 -14   4  18       12.95        2.21     55.94 o
 -13   4  18      389.41      435.35     37.09 o
 -12   4  18        7.42       -4.88     17.25 o
 -11   4  18      289.60      277.61     25.94 o
 -10   4  18       40.37       43.51     23.22 o
  -9   4  18       94.86      122.77     22.75 o
  -8   4  18      162.47      136.13     25.05 o
  -7   4  18      296.59      284.73     27.60 o
  -6   4  18      297.72      236.63     26.11 o
  -5   4  18       65.32       54.83     25.83 o
  -4   4  18      191.87      191.79     32.58 o
  -3   4  18       36.44       57.79     34.23 o
  -2   4  18      205.78      248.69     34.28 o
  -1   4  18       35.41       62.78     38.33 o
   0   4  18      232.32      235.67     30.90 o
   1   4  18        0.63        0.69     20.79 o
   2   4  18       90.30       86.63     36.49 o
   3   4  18       28.98       52.25     40.07 o
 -15   5  18        0.58       27.01     66.69 o
 -13   5  18        0.02        7.38     43.46 o
 -12   5  18      330.98      334.11     30.26 o
 -11   5  18        1.54        0.33     29.18 o
 -10   5  18      223.56      221.22     27.68 o
  -9   5  18       22.17       20.02     28.23 o
  -8   5  18       90.06       94.62     27.61 o
  -7   5  18      104.16       96.19     27.68 o
  -6   5  18      264.26      234.77     26.75 o
  -5   5  18       75.72       60.55     29.03 o
  -4   5  18       35.01       26.21     30.84 o
  -3   5  18       33.73       34.38     34.03 o
  -2   5  18       11.27        5.17     29.57 o
  -1   5  18       73.72      106.91     42.08 o
   0   5  18        5.84       10.67     46.37 o
   1   5  18      113.46      103.91     46.42 o
 -13   6  18       83.36       77.70     38.60 o
 -12   6  18       11.54       -0.85     26.59 o
 -11   6  18       30.33       32.90     37.42 o
 -10   6  18        4.58       -3.23     24.76 o
  -9   6  18        7.90       24.58     33.31 o
  -8   6  18       12.47       22.66     35.46 o
  -7   6  18        6.05       26.21     42.28 o
  -6   6  18       31.41       48.57     41.24 o
  -5   6  18        2.51       -8.91     19.98 o
  -4   6  18       12.46        2.72     15.98 o
  -3   6  18        4.44       23.54     42.95 o
  -2   6  18       11.08       39.72     57.29 o
  -1   6  18        8.16       62.22     73.21 o
 -19   1  19      103.03       93.79     39.84 o
 -18   1  19       52.44       63.60     35.32 o
 -17   1  19       17.79       13.65     35.42 o
 -16   1  19      269.62      288.67     27.18 o
 -15   1  19       10.89       13.88     22.89 o
 -14   1  19       69.75       46.75     31.95 o
 -13   1  19       37.54       45.23     27.51 o
 -12   1  19      533.40      574.41     24.37 o
 -11   1  19       48.49       45.32     15.59 o
 -10   1  19      364.85      365.40     16.09 o
  -9   1  19      299.87      270.05     13.61 o
  -8   1  19      418.74      390.41     14.54 o
  -7   1  19      336.05      342.56     15.54 o
  -6   1  19      135.90      113.35     15.31 o
  -5   1  19      294.80      274.54     26.72 o
  -4   1  19        1.39       -8.18     22.12 o
  -3   1  19      481.57      465.80     23.56 o
  -2   1  19        7.61        2.89     21.17 o
  -1   1  19      323.11      333.95     24.00 o
   0   1  19       32.09       24.77     26.64 o
   1   1  19      210.62      213.26     31.20 o
   2   1  19       92.76       88.28     27.75 o
   3   1  19        1.10        0.66     21.27 o
   4   1  19        9.87       10.04     11.64 o
 -18   2  19       65.96       94.46     30.30 o
 -17   2  19      132.04      142.13     27.70 o
 -16   2  19       52.88       42.62     25.32 o
 -15   2  19      375.06      439.35     24.52 o
 -14   2  19       19.66       28.75     24.87 o
 -13   2  19      611.59      645.22     29.88 o
 -12   2  19        0.82        0.26      7.02 o
 -11   2  19      920.12      960.26     22.76 o
 -10   2  19       48.69       54.60     14.85 o
  -9   2  19      282.74      294.28     15.85 o
  -8   2  19      620.39      622.35     20.92 o
  -7   2  19      768.33      758.92     26.94 o
  -6   2  19      500.11      495.56     23.97 o
  -5   2  19      181.25      175.73     25.55 o
  -4   2  19      512.27      539.28     24.17 o
  -3   2  19       25.15       28.21     20.35 o
  -2   2  19      557.84      579.29     26.73 o
  -1   2  19       12.00       10.37     20.55 o
   0   2  19      398.22      352.87     25.84 o
   1   2  19       21.45        7.04     24.76 o
   2   2  19       91.42      111.09     33.97 o
   3   2  19        2.39       21.99     35.38 o
   4   2  19       81.45       74.09     40.88 o
 -18   3  19       69.97       67.96     46.22 o
 -17   3  19        6.69        9.20     43.60 o
 -16   3  19       30.08       31.43     41.15 o
 -15   3  19        2.22        2.42     45.97 o
 -14   3  19      147.52      149.52     34.92 o
 -13   3  19        5.65        8.66     32.37 o
 -12   3  19      254.67      250.97     22.37 o
 -11   3  19       92.92       93.74     17.93 o
 -10   3  19       32.37       26.49     15.77 o
  -9   3  19      302.46      258.91     20.37 o
  -8   3  19      150.91      128.73     19.84 o
  -7   3  19        1.85       13.30     19.21 o
  -6   3  19      549.50      546.97     25.23 o
  -5   3  19      546.72      526.46     29.81 o
  -4   3  19      170.18      118.22     31.14 o
  -3   3  19      151.02      151.13     27.67 o
  -2   3  19       28.38       18.77     22.55 o
  -1   3  19      148.97      161.27     24.75 o
   0   3  19        0.15       -0.35      2.14 o
   1   3  19      136.92      126.52     26.38 o
   2   3  19        5.30        5.06     17.86 o
   3   3  19       32.61       32.75     33.93 o
 -16   4  19        1.28        4.15     62.10 o
 -15   4  19        0.19        2.03     21.81 o
 -14   4  19       18.08      -20.43     94.84 o
 -13   4  19        9.60       -8.00     18.66 o
 -12   4  19       28.17       13.95     31.99 o
 -11   4  19       21.52       29.56     27.23 o
 -10   4  19        3.42       17.29     23.90 o
  -9   4  19        4.62        8.14     18.61 o
  -8   4  19        0.08       22.97     30.35 o
  -7   4  19       54.10       64.60     25.70 o
  -6   4  19       12.12        8.78     26.12 o
  -5   4  19       26.89       36.52     27.07 o
  -4   4  19        7.58       16.06     34.00 o
  -3   4  19        3.09       16.76     45.62 o
  -2   4  19        1.74        8.11     16.09 o
  -1   4  19       29.96       29.69     42.02 o
   0   4  19       30.58       25.90     39.21 o
   1   4  19        8.17        8.10     36.56 o
   2   4  19        0.33       -6.67     18.70 o
 -15   5  19       31.75       15.17     68.12 o
 -14   5  19       55.80      105.04     56.42 o
 -13   5  19        0.02       29.19     39.77 o
 -12   5  19       55.92       75.10     31.87 o
 -11   5  19       29.33       49.41     31.80 o
 -10   5  19       72.09       65.46     28.93 o
  -9   5  19        0.38       -7.24     24.26 o
  -8   5  19        3.61       17.55     29.62 o
  -7   5  19       89.54       98.33     26.66 o
  -6   5  19       16.98        6.11     29.71 o
  -5   5  19       90.64       99.21     28.93 o
  -4   5  19       17.64       24.92     32.97 o
  -3   5  19       15.72       56.00     42.49 o
  -2   5  19        0.09      -16.79     43.65 o
  -1   5  19       19.18       61.96     44.61 o
   0   5  19        0.05       -2.39      9.54 o
 -12   6  19       15.03       12.77     16.42 o
 -11   6  19      107.10       77.12     38.51 o
 -10   6  19        2.37       13.81     33.38 o
  -9   6  19       46.32       61.61     44.19 o
  -8   6  19       69.17       54.40     40.39 o
  -7   6  19      100.79       80.74     44.76 o
  -6   6  19       41.78       52.88     46.27 o
  -5   6  19       21.96       33.01     43.24 o
  -4   6  19       57.27       58.85     40.25 o
  -3   6  19        1.00       79.04     70.86 o
 -19   0  20      200.79      215.00     46.28 o
 -18   0  20       75.06       29.82     67.00 o
 -17   0  20      128.75      126.83     58.61 o
 -16   0  20       15.49        0.09      6.10 o
 -15   0  20       25.00       26.56     50.35 o
 -14   0  20       15.88       13.19     46.40 o
 -13   0  20     1193.64     1385.51     47.73 o
 -12   0  20      296.89      274.72     30.09 o
 -11   0  20      932.13      999.13     39.50 o
 -10   0  20      263.31      279.59     18.52 o
  -9   0  20      520.12      527.72     21.47 o
  -8   0  20      824.67      842.01     25.33 o
  -7   0  20      268.61      255.88     28.79 o
  -6   0  20      708.00      676.94     36.09 o
  -5   0  20       91.15       70.37     39.50 o
  -4   0  20     1220.68     1296.12     71.15 o
  -3   0  20      219.32      198.39     42.68 o
  -2   0  20      155.85      173.17     48.21 o
  -1   0  20       35.31       22.82     54.45 o
   0   0  20      431.18      474.29     40.84 o
   1   0  20        0.40        7.29     39.25 o
   2   0  20      173.73      165.55     42.32 o
   3   0  20      143.30      135.72     49.21 o
 -19   1  20       52.83       45.07     41.95 o
 -18   1  20      120.36      129.96     35.96 o
 -17   1  20        0.78       15.34     32.42 o
 -16   1  20      117.22      136.31     29.65 o
 -15   1  20        0.97      -10.56     21.12 o
 -14   1  20      454.39      411.24     33.66 o
 -13   1  20       35.70       27.60     20.30 o
 -12   1  20      456.02      504.03     22.97 o
 -11   1  20       83.88       77.27     17.75 o
 -10   1  20       85.53       85.84     15.31 o
  -9   1  20      148.70      143.36     13.28 o
  -8   1  20      470.89      433.55     17.23 o
  -7   1  20      485.78      496.53     20.76 o
  -6   1  20      106.45       81.70     16.65 o
  -5   1  20      448.51      482.88     47.88 o
  -4   1  20        5.59       25.42     26.81 o
  -3   1  20      402.95      398.38     23.88 o
  -2   1  20       65.54       43.35     20.29 o
  -1   1  20      116.62      133.05     30.14 o
   0   1  20        0.09       -5.29     20.32 o
   1   1  20      108.18       88.12     34.34 o
   2   1  20       32.22       32.78     37.91 o
   3   1  20       16.72        8.91     13.56 o
 -18   2  20        5.10       25.10     37.09 o
 -17   2  20        3.18       14.50     29.89 o
 -16   2  20       29.98       39.29     30.10 o
 -15   2  20       35.73       34.14     33.56 o
 -14   2  20       83.22       96.23     28.23 o
 -13   2  20        1.78        7.11     15.80 o
 -12   2  20        1.22        0.51     10.22 o
 -11   2  20       51.99       59.13     15.51 o
 -10   2  20       26.01       32.06     16.21 o
  -9   2  20       41.87       41.20     17.71 o
  -8   2  20        4.65        2.28      9.76 o
  -7   2  20       19.51        4.52     17.73 o
  -6   2  20        0.47       -0.11     15.44 o
  -5   2  20        3.50        0.33     28.29 o
  -4   2  20       16.34        7.03     23.21 o
  -3   2  20        6.45        1.01     13.90 o
  -2   2  20        1.91        9.42     14.31 o
  -1   2  20        4.22       -0.23     16.58 o
   0   2  20       26.84       28.23     29.55 o
   1   2  20       29.09       19.62     26.15 o
   2   2  20        4.87        9.18     41.25 o
 -17   3  20        0.25       -0.49     11.35 o
 -16   3  20       87.28       93.17     42.19 o
 -15   3  20       11.46        2.61     52.01 o
 -14   3  20       84.59       76.96     35.31 o
 -13   3  20        1.59       10.56     27.37 o
 -12   3  20       52.14       46.93     20.00 o
 -11   3  20       19.81       28.66     17.94 o
 -10   3  20       97.08       94.29     21.83 o
  -9   3  20       17.75       31.50     21.47 o
  -8   3  20      233.68      218.06     21.20 o
  -7   3  20      170.30      186.06     20.57 o
  -6   3  20       17.13       10.80     16.37 o
  -5   3  20       46.55       70.98     25.51 o
  -4   3  20       13.37       20.94     26.39 o
  -3   3  20       52.13       78.89     30.74 o
  -2   3  20        2.38       11.06     38.13 o
  -1   3  20      137.61      143.97     25.75 o
   0   3  20       22.62       27.05     26.97 o
   1   3  20      124.38      119.35     30.45 o
   2   3  20       62.85       42.89     33.39 o
 -16   4  20        0.40       -5.38     49.17 o
 -15   4  20      151.36      138.76     65.79 o
 -14   4  20        0.37       15.01     37.25 o
 -13   4  20      108.08      109.32     38.58 o
 -12   4  20        2.74        7.46     43.99 o
 -11   4  20      157.84      161.81     29.24 o
 -10   4  20       60.21       54.92     27.44 o
  -9   4  20        1.53       14.92     27.11 o
  -8   4  20      270.41      261.54     30.00 o
  -7   4  20       88.56       68.94     30.16 o
  -6   4  20       71.57       86.34     27.48 o
  -5   4  20       49.81       49.95     32.08 o
  -4   4  20      252.11      240.08     41.47 o
  -3   4  20        0.65       -1.60     37.43 o
  -2   4  20      250.87      299.21     42.94 o
  -1   4  20        1.76       -1.53     36.09 o
   0   4  20       45.69       40.19     52.48 o
 -14   5  20      143.25      116.43     60.44 o
 -13   5  20        0.81       -8.80     29.59 o
 -12   5  20       86.66       85.97     41.53 o
 -11   5  20       41.67       65.16     32.54 o
 -10   5  20       27.62       24.14     30.03 o
  -9   5  20      100.94       91.68     33.34 o
  -8   5  20       71.36       84.29     32.62 o
  -7   5  20       33.99       34.02     32.63 o
  -6   5  20       37.31        0.74     30.12 o
  -5   5  20       16.46       69.03     33.79 o
  -4   5  20       11.14       19.70     35.35 o
  -3   5  20       30.56       29.50     40.46 o
  -2   5  20        1.63        2.39     25.93 o
 -10   6  20        1.99       16.15     61.09 o
  -9   6  20        5.32       10.83     44.04 o
  -8   6  20       32.91       36.30     46.44 o
  -7   6  20        3.60        7.17     24.63 o
  -6   6  20        2.81       -8.07     34.73 o
 -18   1  21       65.26       61.76     37.12 o
 -17   1  21        5.96      -12.27     24.53 o
 -16   1  21      243.58      260.01     36.62 o
 -15   1  21       73.97       64.66     36.39 o
 -14   1  21      179.79      175.11     24.05 o
 -13   1  21       60.83       65.15     21.91 o
 -12   1  21      187.06      171.50     21.93 o
 -11   1  21      306.16      323.40     18.76 o
 -10   1  21       15.83       10.81     16.20 o
  -9   1  21      289.97      267.13     16.52 o
  -8   1  21       15.78       24.26     22.04 o
  -7   1  21      296.90      258.82     18.86 o
  -6   1  21       37.46        2.37      5.45 o
  -5   1  21       55.15       45.65     25.18 o
  -4   1  21       17.87       22.54     29.92 o
  -3   1  21      129.99      126.47     24.83 o
  -2   1  21       12.30       13.73     26.69 o
  -1   1  21       52.35       45.43     28.28 o
   0   1  21       52.58       57.36     32.05 o
   1   1  21        6.53        0.10      7.27 o
   2   1  21        6.06        3.30     12.36 o
 -18   2  21        3.82       11.79     49.39 o
 -17   2  21      298.16      320.39     36.49 o
 -16   2  21       33.47       40.81     34.41 o
 -15   2  21      181.76      203.15     29.99 o
 -14   2  21       12.11        1.45      4.08 o
 -13   2  21      470.90      483.54     24.95 o
 -12   2  21      216.91      230.07     23.08 o
 -11   2  21      253.37      246.59     18.94 o
 -10   2  21      401.46      414.99     21.02 o
  -9   2  21        1.48       10.96     17.24 o
  -8   2  21      200.51      188.85     22.50 o
  -7   2  21      126.99      104.63     21.44 o
  -6   2  21      298.37      272.26     23.56 o
  -5   2  21        6.16        1.79     25.65 o
  -4   2  21      178.33      173.18     28.80 o
  -3   2  21        1.26       -1.77      6.23 o
  -2   2  21       93.71       92.84     25.82 o
  -1   2  21        0.34        4.62     14.10 o
   0   2  21       68.77       64.58     31.42 o
   1   2  21        7.03       10.06     38.85 o
 -17   3  21       10.06       17.36     38.85 o
 -16   3  21       92.02      107.02     34.18 o
 -15   3  21       56.46       61.15     30.25 o
 -14   3  21      137.38      171.05     25.61 o
 -13   3  21       17.73       28.36     26.52 o
 -12   3  21       93.43      107.81     20.79 o
 -11   3  21      130.52      124.38     21.42 o
 -10   3  21        9.43       26.16     24.27 o
  -9   3  21       55.92       60.12     24.51 o
  -8   3  21       81.42       75.21     24.94 o
  -7   3  21      123.09      129.00     23.51 o
  -6   3  21        1.42        4.69     13.99 o
  -5   3  21       98.01      104.04     29.49 o
  -4   3  21       20.40       20.00     31.05 o
  -3   3  21       41.03       47.09     34.11 o
  -2   3  21       20.09       -1.68     36.17 o
  -1   3  21      155.15      149.31     39.86 o
   0   3  21       34.90       36.44     33.60 o
 -15   4  21       11.87       -0.99      3.53 o
 -14   4  21        1.29       -0.65      3.24 o
 -13   4  21        2.98       -9.80     89.28 o
 -12   4  21       13.94       34.42     53.31 o
 -11   4  21        0.75        4.77     11.46 o
 -10   4  21        2.22       -1.68      9.67 o
  -9   4  21        8.85       21.43     30.84 o
  -8   4  21       29.10        8.58     26.49 o
  -7   4  21       69.07       54.08     32.70 o
  -6   4  21       45.39       39.12     31.03 o
  -5   4  21        7.26       28.37     33.59 o
  -4   4  21        3.66        9.49     31.85 o
  -3   4  21       45.89       54.17     47.75 o
  -2   4  21        0.11       24.58     46.23 o
  -1   4  21       11.35       29.19     50.03 o
 -13   5  21       28.97       22.30     48.25 o
 -12   5  21        3.79       13.19     50.03 o
 -11   5  21        0.56       26.70     34.65 o
 -10   5  21       17.18       30.43     35.03 o
  -9   5  21       79.71       92.26     35.05 o
  -8   5  21       13.83       15.90     42.41 o
  -7   5  21       84.36       66.39     35.79 o
  -6   5  21        6.29       23.41     24.69 o
  -5   5  21       26.09       24.66     34.92 o
  -4   5  21        0.95        7.82     33.92 o
 -18   0  22       14.50       -9.67     43.05 o
 -17   0  22      199.42      214.49     64.32 o
 -16   0  22      213.70      191.79     51.92 o
 -15   0  22      272.47      260.64     33.67 o
 -14   0  22      156.67      106.25     37.14 o
 -13   0  22      183.96      199.47     32.85 o
 -12   0  22      249.50      228.32     31.48 o
 -11   0  22       22.62       35.28     24.89 o
 -10   0  22       78.85      103.97     29.39 o
  -9   0  22       78.86       56.43     28.71 o
  -8   0  22      339.40      330.29     29.78 o
  -7   0  22       12.04        7.00     30.82 o
  -6   0  22       57.52       28.23     31.42 o
  -5   0  22       34.87       66.84     53.98 o
  -4   0  22      209.68      257.90     58.71 o
  -3   0  22       49.15       41.60     41.71 o
  -2   0  22      119.55      175.36     62.13 o
  -1   0  22        9.10       11.19     66.98 o
   0   0  22      135.68      111.82     74.72 o
   1   0  22      133.87       92.84     51.54 o
 -18   1  22       33.70       37.39     51.25 o
 -17   1  22       51.49       69.86     45.64 o
 -16   1  22       77.50       68.82     32.01 o
 -15   1  22        4.45       11.02     26.65 o
 -14   1  22      346.77      355.52     24.39 o
 -13   1  22       18.18       28.83     28.12 o
 -12   1  22       19.04       30.68     23.58 o
 -11   1  22       84.43       92.96     21.81 o
 -10   1  22       28.10       22.56     19.88 o
  -9   1  22       99.04       97.81     22.99 o
  -8   1  22       16.18       12.42     23.94 o
  -7   1  22       99.43       83.32     22.19 o
  -6   1  22       35.78       28.10     22.85 o
  -5   1  22       87.09       91.68     31.37 o
  -4   1  22       14.12       48.12     32.72 o
  -3   1  22        6.34       45.02     43.77 o
  -2   1  22       32.08        9.97     15.56 o
  -1   1  22       53.09       46.49     35.15 o
   0   1  22        1.67       -0.30      2.41 o
 -17   2  22       13.73        3.34     10.94 o
 -16   2  22       15.00        0.51     13.62 o
 -15   2  22       22.87       26.04     27.98 o
 -14   2  22        4.74       -1.41      8.57 o
 -13   2  22       10.24       17.03     31.91 o
 -12   2  22        7.02       32.80     25.40 o
 -11   2  22        0.19       -1.94      3.88 o
 -10   2  22        0.01        4.51     23.95 o
  -9   2  22        0.85       -1.99     20.65 o
  -8   2  22       69.62       44.07     23.82 o
  -7   2  22       57.49       57.48     23.76 o
  -6   2  22        3.06        0.28      3.99 o
  -5   2  22        0.24        0.06     25.10 o
  -4   2  22        6.15       -5.50     30.91 o
  -3   2  22        0.01       -5.37     47.37 o
  -2   2  22        7.10       29.42     36.61 o
  -1   2  22        6.33        4.92     21.58 o
   0   2  22        1.33       15.11     49.43 o
 -16   3  22       51.75       87.76     37.09 o
 -15   3  22       13.02       23.29     33.95 o
 -14   3  22       24.55       13.56     19.96 o
 -13   3  22      102.57       77.46     32.71 o
 -12   3  22       33.98       48.19     25.40 o
 -11   3  22       20.72       36.65     24.50 o
 -10   3  22        5.79        8.68     25.94 o
  -9   3  22       64.57       67.46     26.52 o
  -8   3  22       56.31       44.71     25.56 o
  -7   3  22      112.65      101.13     26.28 o
  -6   3  22        2.91       25.01     37.42 o
  -5   3  22       71.33       73.75     25.34 o
  -4   3  22      103.47       82.49     31.51 o
  -3   3  22       89.04      100.07     29.32 o
  -2   3  22        9.04       20.97     37.65 o
  -1   3  22       42.74       62.75     41.38 o
 -14   4  22        5.95        6.61     63.88 o
 -13   4  22       41.14       10.24     67.40 o
 -12   4  22      104.15      144.33     36.91 o
 -11   4  22       70.65       75.65     33.80 o
 -10   4  22      156.76      177.27     33.80 o
  -9   4  22        0.78       26.93     34.72 o
  -8   4  22      200.21      198.71     35.25 o
  -7   4  22       37.30       48.84     33.74 o
  -6   4  22      185.57      198.05     32.28 o
  -5   4  22        0.16       21.65     34.78 o
  -4   4  22      118.82      122.80     48.96 o
  -3   4  22        6.80       -4.74     47.82 o
 -11   5  22       23.16       40.46     38.85 o
 -10   5  22        8.09       16.75     27.48 o
  -9   5  22       69.48       71.28     39.84 o
  -8   5  22        9.83       12.64     31.34 o
  -7   5  22       14.26       36.49     38.94 o
  -6   5  22       12.50       12.26     34.76 o
 -17   1  23       77.23       89.76     38.06 o
 -16   1  23       10.23       19.47     33.34 o
 -15   1  23       21.27       23.40     29.12 o
 -14   1  23       79.47       74.52     26.50 o
 -13   1  23      125.52       98.20     25.48 o
 -12   1  23        1.40       -6.18     39.41 o
 -11   1  23       88.86       87.39     23.46 o
 -10   1  23       26.32       26.00     27.19 o
  -9   1  23       16.37       37.53     24.21 o
  -8   1  23        4.02       -3.57      8.40 o
  -7   1  23       58.60       45.34     26.35 o
  -6   1  23        0.24       -9.16     21.56 o
  -5   1  23       39.37       57.60     43.49 o
  -4   1  23        8.26        2.87     24.34 o
  -3   1  23       46.91       56.91     48.43 o
  -2   1  23        7.99        0.62     48.01 o
  -1   1  23       16.97       29.10     39.19 o
 -16   2  23      111.36      104.21     31.67 o
 -15   2  23       37.52       60.19     30.06 o
 -14   2  23        1.72       13.48     32.14 o
 -13   2  23       81.85      103.22     34.25 o
 -12   2  23      192.02      189.78     25.76 o
 -11   2  23        7.10        7.25     19.58 o
 -10   2  23       52.03       44.18     26.76 o
  -9   2  23        2.31        7.48     22.89 o
  -8   2  23      158.53      158.52     25.17 o
  -7   2  23       39.58       34.04     27.53 o
  -6   2  23       64.53       65.74     27.66 o
  -5   2  23        0.06        6.88     28.84 o
  -4   2  23       67.57        4.41     24.63 o
  -3   2  23        6.22       13.99     46.88 o
  -2   2  23      138.74      155.23     39.20 o
 -15   3  23       44.40       48.22     46.68 o
 -14   3  23       57.13       52.79     45.69 o
 -13   3  23       13.57       24.22     45.80 o
 -12   3  23       30.85       55.27     35.37 o
 -11   3  23       32.28       49.79     27.73 o
 -10   3  23       13.75       22.00     28.67 o
  -9   3  23       37.33       36.56     30.46 o
  -8   3  23       51.58       37.49     30.55 o
  -7   3  23      295.92      287.61     28.30 o
  -6   3  23       28.70       41.12     35.74 o
  -5   3  23       26.55       32.22     32.11 o
  -4   3  23        0.09        5.74     31.46 o
  -3   3  23       99.76      111.58     41.26 o
 -13   4  23        9.46        8.26    152.40 o
 -12   4  23        0.05       30.07     39.98 o
 -11   4  23        0.15       22.97     37.23 o
 -10   4  23        2.92        8.92     39.47 o
  -9   4  23       14.88        2.15     11.35 o
  -8   4  23       10.37       32.61     37.45 o
  -7   4  23       45.83       43.57     37.30 o
  -6   4  23       21.67        6.32     38.80 o
  -5   4  23        1.46        3.56     45.83 o
 -16   0  24       34.28       32.17     49.05 o
 -15   0  24      168.59      175.27     40.73 o
 -14   0  24       16.71       34.09     42.10 o
 -13   0  24       20.33       47.72     60.83 o
 -12   0  24      109.73       86.98     49.92 o
 -11   0  24       58.84       55.98     38.16 o
 -10   0  24       20.48       23.12     37.83 o
  -9   0  24        2.48        0.47     19.14 o
  -8   0  24      281.41      276.05     36.94 o
  -7   0  24        1.25       -0.81     15.50 o
  -6   0  24      176.31      186.96     38.99 o
  -5   0  24       39.62       38.24     42.25 o
  -4   0  24       30.31       47.86     52.00 o
  -3   0  24       20.50       27.14     76.31 o
 -16   1  24       47.25       73.10     32.44 o
 -15   1  24        1.11        5.56     14.25 o
 -14   1  24       18.24       23.99     34.91 o
 -13   1  24       12.22       19.61     32.69 o
 -12   1  24       31.08       37.99     34.35 o
 -11   1  24       16.50       16.15     28.51 o
 -10   1  24       33.54        8.95     10.50 o
  -9   1  24      150.00      116.85     27.22 o
  -8   1  24       12.33       -1.77     26.02 o
  -7   1  24      125.86      123.31     28.10 o
  -6   1  24        8.02        7.42     24.54 o
  -5   1  24       48.50       50.05     47.80 o
  -4   1  24       20.16       40.51     51.19 o
  -3   1  24        6.01       27.27     50.34 o
 -15   2  24       59.78       70.64     37.79 o
 -14   2  24        1.50       -7.95     41.29 o
 -13   2  24       13.06        4.33      9.54 o
 -12   2  24        7.54       16.77     29.92 o
 -11   2  24        5.83       -1.65     10.49 o
 -10   2  24        0.56       -3.71     17.05 o
  -9   2  24       25.38       10.29     17.88 o
  -8   2  24        4.31       14.83     24.79 o
  -7   2  24        5.31        0.42      6.34 o
  -6   2  24       38.94       13.45     14.91 o
  -5   2  24        7.01        9.02     24.07 o
  -4   2  24        1.81       24.12     49.54 o
 -14   3  24       23.15       39.95     51.50 o
 -13   3  24       39.30       30.24     72.92 o
 -12   3  24       12.65       47.35     46.54 o
 -11   3  24       32.65       34.82     30.71 o
 -10   3  24        2.83       11.49     19.41 o
  -9   3  24       57.56       41.47     31.30 o
  -8   3  24        0.10        1.44     17.34 o
  -7   3  24       11.39       28.79     32.88 o
  -6   3  24        3.91       15.00     38.34 o
  -5   3  24       58.36       77.02     34.13 o
 -15   1  25        0.56        2.53     13.33 o
 -14   1  25       37.62       31.54     35.53 o
 -13   1  25       83.23       89.25     40.77 o
 -12   1  25        0.06        0.69      7.58 o
 -11   1  25       21.38       30.58     32.90 o
 -10   1  25        0.70       -0.95      4.87 o
  -9   1  25       52.58       51.47     31.43 o
  -8   1  25        2.65       -2.70     28.34 o
  -7   1  25       34.65       45.98     35.75 o
  -6   1  25        0.80       -4.73     35.37 o
  -5   1  25       78.66       71.46     36.33 o
 -14   2  25       39.56       74.60     41.67 o
 -13   2  25        2.70       16.70     38.95 o
 -12   2  25      139.56      113.63     38.10 o
 -11   2  25        0.09       -4.39     25.88 o
 -10   2  25       27.14       57.88     33.13 o
  -9   2  25       32.21       22.95     32.87 o
  -8   2  25      269.98      264.52     32.88 o
  -7   2  25       18.74        0.37      5.63 o
  -6   2  25       26.77       14.72     25.13 o
 -10   3  25        7.14       26.68     52.86 o
  -9   3  25      145.54      147.80     37.40 o
 -13   0  26        3.39       13.88     77.20 o
 -12   0  26       85.38      136.12     75.55 o
 -11   0  26        0.46       13.69     70.91 o
 -10   0  26      202.49      231.00     62.09 o
  -9   0  26       24.25       52.46     77.59 o
  -8   0  26      160.56      149.19     62.34 o
  -7   0  26       46.12       44.98     80.32 o
 -12   1  26        0.98       -4.99     19.54 o
 -11   1  26       62.59       65.08     36.71 o
 -10   1  26       27.82        8.45     18.55 o
  -9   1  26       77.74       85.68     40.13 o
  -8   1  26        7.64       15.63     39.56 o
 
